# Supplementary material for: Aqua­[2,2′-(propane-1,3-di­yl)bis­(5-car­boxy-1H-imidazole-4-carboxyl­ato)-κ4 N 3,O 4:N 3′,O 4′](pyridine-κN)cobalt(II)–4,4′-bipyridine (1/1)
Source: Acta Crystallogr Sect E Struct Rep Online. 2012 Jul 25;68(Pt 8):m1109–10. doi: 10.1107/S1600536812029856 (PMC3414156; doi:10.1107/S1600536812029856)
Supplement: Supplementary file 1 [file e-68-m1109-sup1.cif]

##############################################################################
#                                                                            #
# This CIF contains the data in a paper accepted for publication in          #
# Acta Crystallographica Section E. It conforms to the requirements of       #
# Notes for Authors for Acta Crystallographica Section E, and has been       #
# peer reviewed under the auspices of the IUCr Commission on Journals.       #
#                                                                            #
# Full details of the Crystallographic Information File format               #
# are given in the paper "The Crystallographic Information File (CIF):       #
# a New Standard Archive File for Crystallography" by S. R. Hall, F. H.      #
# Allen and I. D. Brown [Acta Cryst. (1991), A47, 655-685].                  #
#                                                                            #
# The current version of the core CIF dictionary is obtainable from          #
# ftp://ftp.iucr.org/pub/cif_core.dic.                                       #
#                                                                            #
# Software is freely available for graphical display of the structure(s)     #
# in this CIF. For information consult the CIF software page                 #
# http://www.iucr.org/resources/cif/software.                                #
#                                                                            #
# This file may be used for bona fide research purposes within the           #
# scientific community so long as proper attribution is given to the journal # 
# article from which it was obtained.                                        #
#                                                                            #
##############################################################################
data_I
_audit_creation_method     SHELXL-97
_chemical_name_systematic
;
Aqua[2,2'-(propane-1,3-diyl)bis(5-carboxy-1<i>H</i>-imidazole-4-carboxylato)-
\k^4^<i>N</i>^3^,<i>O</i>^4^:<i>N</i>^3'^,<i>O</i>^4'^](pyridine-
\k<i>N</i>)cobalt(II)--4,4'-bipyridine (1/1)
;
_chemical_name_common     ?
_chemical_formula_moiety     'C18 H16 Co N5 O9, C10 H8 N2'
_chemical_formula_sum     'C28 H24 Co N7 O9'
_chemical_formula_iupac     '[Co (C13 H10 N4 O8) (C5 H5 N) (H2 O)], C10 H8 N2'
_chemical_formula_weight     661.47
_chemical_melting_point     ?
_symmetry_cell_setting     monoclinic
_symmetry_space_group_name_H-M     'P 21/m'
_symmetry_space_group_name_Hall     '-P 2yb'
loop_
    _symmetry_equiv_pos_as_xyz
    'x, y, z'
    '-x, y+1/2, -z'
    '-x, -y, -z'
    'x, -y-1/2, z'
_cell_length_a     7.9733(10)
_cell_length_b     20.738(3)
_cell_length_c     8.2987(11)
_cell_angle_alpha     90.00
_cell_angle_beta     91.350(2)
_cell_angle_gamma     90.00
_cell_volume     1371.8(3)
_cell_formula_units_Z     2
_cell_measurement_reflns_used     2701
_cell_measurement_theta_min     2.56
_cell_measurement_theta_max     28.27
_cell_measurement_temperature     296(2)
_exptl_crystal_description     prismatic
_exptl_crystal_colour     red
_exptl_crystal_size_max     0.22
_exptl_crystal_size_mid     0.18
_exptl_crystal_size_min     0.11
_exptl_crystal_density_diffrn     1.601
_exptl_crystal_density_meas     ?
_exptl_crystal_density_method     'not measured'
_exptl_crystal_F_000     680
_exptl_absorpt_coefficient_mu     0.696
_exptl_absorpt_correction_type     multi-scan
_exptl_absorpt_process_details     '(SADABS; Sheldrick, 2001)'
_exptl_absorpt_correction_T_min     0.862
_exptl_absorpt_correction_T_max     0.927
_exptl_special_details
;
;
_diffrn_ambient_temperature     296(2)
_diffrn_radiation_type     MoK\a
_diffrn_radiation_wavelength     0.71073
_diffrn_radiation_source     'fine-focus sealed tube'
_diffrn_radiation_monochromator     'graphite'
_diffrn_measurement_device_type     'Bruker SMART CCD area-detector'
_diffrn_measurement_method     '\f and \w scans'
_diffrn_detector_area_resol_mean     ?
_diffrn_reflns_number     11480
_diffrn_reflns_av_R_equivalents     0.0333
_diffrn_reflns_av_sigmaI/netI     0.0359
_diffrn_reflns_theta_min     2.56
_diffrn_reflns_theta_max     28.27
_diffrn_reflns_theta_full     28.27
_diffrn_measured_fraction_theta_max     0.985
_diffrn_measured_fraction_theta_full     0.985
_diffrn_reflns_limit_h_min     -10
_diffrn_reflns_limit_h_max     10
_diffrn_reflns_limit_k_min     -27
_diffrn_reflns_limit_k_max     27
_diffrn_reflns_limit_l_min     -11
_diffrn_reflns_limit_l_max     10
_diffrn_standards_number     0
_diffrn_standards_interval_count     .
_diffrn_standards_interval_time     .
_diffrn_standards_decay_%     ?
_refine_special_details
;
Refinement of <i>F</i>^2^ against ALL reflections. The weighted <i>R</i>-factor
<i>wR</i> and goodness of fit <i>S</i> are based on <i>F</i>^2^, conventional
<i>R</i>-factors <i>R</i> are based on <i>F</i>, with <i>F</i> set to zero for
negative <i>F</i>^2^. The threshold expression of <i>F</i>^2^ >
\s(<i>F</i>^2^) is used only for calculating <i>R</i>-factors(gt) <i>etc</i>.
and is not relevant to the choice of reflections for refinement.
<i>R</i>-factors based on <i>F</i>^2^ are statistically about twice as large
as those based on <i>F</i>, and <i>R</i>- factors based on ALL data will be
even larger.
;
_reflns_number_total     3443
_reflns_number_gt     2633
_reflns_threshold_expression     I>2\s(I)
_refine_ls_structure_factor_coef     Fsqd
_refine_ls_matrix_type     full
_refine_ls_R_factor_all     0.0617
_refine_ls_R_factor_gt     0.0426
_refine_ls_wR_factor_gt     0.0958
_refine_ls_wR_factor_ref     0.1053
_refine_ls_goodness_of_fit_ref     1.052
_refine_ls_restrained_S_all     1.056
_refine_ls_number_reflns     3443
_refine_ls_number_parameters     219
_refine_ls_number_restraints     1
_refine_ls_hydrogen_treatment     constr
_refine_ls_weighting_scheme     calc
_refine_ls_weighting_details
         'calc w=1/[\s^2^(Fo^2^)+(0.0442P)^2^+0.5516P] where P=(Fo^2^+2Fc^2^)/3'
_atom_sites_solution_hydrogens     geom
_atom_sites_solution_primary     direct
_atom_sites_solution_secondary     difmap
_refine_ls_shift/su_max     0.000
_refine_ls_shift/su_mean     0.000
_refine_diff_density_max     0.434
_refine_diff_density_min     -0.338
_refine_ls_extinction_method     none
_refine_ls_extinction_coef     ?
loop_
    _atom_type_symbol
    _atom_type_description
    _atom_type_scat_dispersion_real
    _atom_type_scat_dispersion_imag
    _atom_type_scat_source
    'C' 'C' 0.0033 0.0016
                         'International Tables Vol C Tables 4.2.6.8 and 6.1.1.4'
    'H' 'H' 0.0000 0.0000
                         'International Tables Vol C Tables 4.2.6.8 and 6.1.1.4'
    'Co' 'Co' 0.3494 0.9721
                         'International Tables Vol C Tables 4.2.6.8 and 6.1.1.4'
    'N' 'N' 0.0061 0.0033
                         'International Tables Vol C Tables 4.2.6.8 and 6.1.1.4'
    'O' 'O' 0.0106 0.0060
                         'International Tables Vol C Tables 4.2.6.8 and 6.1.1.4'
_computing_data_collection     'SMART (Bruker, 2001)'
_computing_cell_refinement     'SAINT (Bruker, 2001)'
_computing_data_reduction     'SAINT (Bruker, 2001)'
_computing_structure_solution     'SHELXS97 (Sheldrick, 2008)'
_computing_structure_refinement     'SHELXL97 (Sheldrick, 2008)'
_computing_molecular_graphics     'SHELXTL (Sheldrick, 2008)'
_computing_publication_material     'SHELXTL (Sheldrick, 2008)'
loop_
    _atom_site_type_symbol
    _atom_site_label
    _atom_site_fract_x
    _atom_site_fract_y
    _atom_site_fract_z
    _atom_site_U_iso_or_equiv
    _atom_site_adp_type
    _atom_site_calc_flag
    _atom_site_refinement_flags
    _atom_site_occupancy
    _atom_site_symmetry_multiplicity
    _atom_site_disorder_assembly
    _atom_site_disorder_group
    Co Co1 1.06603(5) 0.2500 0.45178(5) 0.03122(13) Uani d S 1 2 . .
    O O1 1.1510(2) 0.32701(7) 0.60553(18) 0.0383(4) Uani d . 1 1 . .
    O O2 1.2252(2) 0.43073(8) 0.6011(2) 0.0522(5) Uani d . 1 1 . .
    O O3 1.2037(3) 0.52310(8) 0.4133(2) 0.0529(5) Uani d . 1 1 . .
    H H3 1.2128 0.4918 0.4734 0.079 Uiso calc R 1 1 . .
    O O4 1.1130(3) 0.54174(8) 0.1645(2) 0.0529(5) Uani d . 1 1 . .
    O O5 1.3034(3) 0.2500 0.3543(3) 0.0427(6) Uani d S 1 2 . .
    H H1W 1.3294 0.2130 0.3301 0.064 Uiso calc PR 0.50 1 . .
    N N1 1.0110(2) 0.33325(8) 0.3051(2) 0.0333(4) Uani d . 1 1 . .
    N N2 0.9918(2) 0.41425(8) 0.1356(2) 0.0376(4) Uani d . 1 1 . .
    H H2 0.9680 0.4358 0.0494 0.045 Uiso calc R 1 1 . .
    N N3 0.8291(3) 0.2500 0.5671(3) 0.0362(6) Uani d S 1 2 . .
    N N4 0.5482(3) 0.64535(11) 0.7813(3) 0.0581(6) Uani d . 1 1 . .
    C C1 1.0812(3) 0.38718(10) 0.3751(3) 0.0323(5) Uani d . 1 1 . .
    C C2 1.0707(3) 0.43808(10) 0.2707(3) 0.0339(5) Uani d . 1 1 . .
    C C3 0.9574(3) 0.35140(10) 0.1597(3) 0.0391(5) Uani d . 1 1 . .
    C C4 1.1577(3) 0.38108(10) 0.5396(3) 0.0352(5) Uani d . 1 1 . .
    C C5 1.1307(3) 0.50565(11) 0.2790(3) 0.0389(5) Uani d . 1 1 . .
    C C6 0.8845(10) 0.3117(3) 0.0277(8) 0.077(2) Uani d PD 0.755(8) 1 . 1
    H H6A 0.9736 0.2990 -0.0432 0.092 Uiso calc PR 0.755(8) 1 . 1
    H H6B 0.8060 0.3380 -0.0347 0.092 Uiso calc PR 0.755(8) 1 . 1
    C C7 0.7919(6) 0.2500 0.0846(6) 0.0417(13) Uani d SPD 0.755(8) 2 . 1
    H H7A 0.6779 0.2500 0.0411 0.050 Uiso calc SPR 0.755(8) 2 . 1
    H H7B 0.7867 0.2500 0.2012 0.050 Uiso calc SPR 0.755(8) 2 . 1
    C C8 0.7494(3) 0.30506(12) 0.6012(3) 0.0432(6) Uani d . 1 1 . .
    H H8 0.8032 0.3439 0.5807 0.052 Uiso calc R 1 1 . .
    C C9 0.5915(3) 0.30676(14) 0.6651(3) 0.0531(7) Uani d . 1 1 . .
    H H9 0.5404 0.3460 0.6869 0.064 Uiso calc R 1 1 . .
    C C10 0.5108(5) 0.2500 0.6959(5) 0.0564(10) Uani d S 1 2 . .
    H H10 0.4033 0.2500 0.7371 0.068 Uiso calc SR 1 2 . .
    C C11 0.6117(4) 0.63819(13) 0.9295(4) 0.0565(7) Uani d . 1 1 . .
    H H11 0.6701 0.6727 0.9751 0.068 Uiso calc R 1 1 . .
    C C12 0.5967(3) 0.58259(12) 1.0209(3) 0.0467(6) Uani d . 1 1 . .
    H H12 0.6442 0.5802 1.1241 0.056 Uiso calc R 1 1 . .
    C C13 0.5101(3) 0.53088(11) 0.9558(3) 0.0378(5) Uani d . 1 1 . .
    C C14 0.4429(4) 0.53878(13) 0.8010(4) 0.0604(8) Uani d . 1 1 . .
    H H14 0.3829 0.5054 0.7520 0.072 Uiso calc R 1 1 . .
    C C15 0.4649(4) 0.59541(15) 0.7211(4) 0.0681(9) Uani d . 1 1 . .
    H H15 0.4183 0.5992 0.6177 0.082 Uiso calc R 1 1 . .
    C C7' 0.9726(4) 0.25000(15) -0.0032(4) 0.048(4) Uiso d SPRD 0.245(8) 2 . 2
    H H7'1 0.9962 0.2500 -0.1173 0.057 Uiso calc SPR 0.245(8) 2 . 2
    H H7'2 1.0762 0.2500 0.0604 0.057 Uiso calc SPR 0.245(8) 2 . 2
    C C6' 0.841(2) 0.3086(7) 0.049(2) 0.034(3) Uiso d PD 0.245(8) 1 . 2
    H H6'1 0.8001 0.3323 -0.0446 0.041 Uiso calc PR 0.245(8) 1 . 2
    H H6'2 0.7470 0.2917 0.1074 0.041 Uiso calc PR 0.245(8) 1 . 2
loop_
    _atom_site_aniso_label
    _atom_site_aniso_U_11
    _atom_site_aniso_U_22
    _atom_site_aniso_U_33
    _atom_site_aniso_U_12
    _atom_site_aniso_U_13
    _atom_site_aniso_U_23
    Co1 0.0391(2) 0.0229(2) 0.0313(2) 0.000 -0.00719(16) 0.000
    O1 0.0514(10) 0.0286(8) 0.0344(9) -0.0005(7) -0.0105(7) -0.0007(7)
    O2 0.0784(13) 0.0338(9) 0.0434(10) -0.0142(8) -0.0229(9) -0.0026(7)
    O3 0.0842(14) 0.0277(9) 0.0458(11) -0.0100(8) -0.0171(9) -0.0005(7)
    O4 0.0819(13) 0.0294(9) 0.0466(11) -0.0079(8) -0.0133(9) 0.0070(8)
    O5 0.0451(13) 0.0284(11) 0.0549(15) 0.000 0.0038(11) 0.000
    N1 0.0417(10) 0.0235(8) 0.0342(10) -0.0004(7) -0.0091(8) -0.0011(7)
    N2 0.0518(11) 0.0257(9) 0.0349(10) -0.0025(8) -0.0109(8) 0.0041(8)
    N3 0.0409(15) 0.0319(14) 0.0356(15) 0.000 -0.0052(11) 0.000
    N4 0.0629(15) 0.0422(13) 0.0696(17) 0.0037(11) 0.0090(12) 0.0145(11)
    C1 0.0381(11) 0.0237(10) 0.0349(12) 0.0008(9) -0.0056(9) -0.0030(8)
    C2 0.0414(12) 0.0268(10) 0.0333(12) 0.0016(9) -0.0040(9) -0.0017(9)
    C3 0.0533(14) 0.0280(11) 0.0354(13) -0.0024(10) -0.0111(10) 0.0007(9)
    C4 0.0427(12) 0.0288(11) 0.0336(12) 0.0000(9) -0.0074(9) -0.0031(9)
    C5 0.0497(14) 0.0275(11) 0.0394(13) -0.0007(10) -0.0042(10) -0.0029(10)
    C6 0.127(6) 0.053(3) 0.049(3) -0.053(3) -0.024(4) 0.005(2)
    C7 0.049(3) 0.033(2) 0.042(3) 0.000 -0.020(2) 0.000
    C8 0.0486(14) 0.0405(13) 0.0402(14) 0.0048(11) -0.0044(10) 0.0007(11)
    C9 0.0528(16) 0.0609(18) 0.0456(15) 0.0178(13) -0.0006(12) 0.0010(13)
    C10 0.043(2) 0.084(3) 0.042(2) 0.000 -0.0003(16) 0.000
    C11 0.0655(18) 0.0355(14) 0.069(2) -0.0091(12) 0.0129(15) -0.0069(13)
    C12 0.0578(16) 0.0388(13) 0.0433(14) -0.0068(11) 0.0000(11) -0.0039(11)
    C13 0.0384(12) 0.0330(12) 0.0419(13) -0.0018(9) -0.0019(10) 0.0015(10)
    C14 0.076(2) 0.0456(15) 0.0580(18) -0.0175(14) -0.0252(15) 0.0147(13)
    C15 0.083(2) 0.0592(19) 0.061(2) -0.0065(16) -0.0203(16) 0.0207(16)
_geom_special_details
;
All e.s.d.'s (except the e.s.d. in the dihedral angle between two l.s. planes)
are estimated using the full covariance matrix. The cell e.s.d.'s are taken
into account individually in the estimation of e.s.d.'s in distances, angles
and torsion angles; correlations between e.s.d.'s in cell parameters are only
used when they are defined by crystal symmetry. An approximate (isotropic)
treatment of cell e.s.d.'s is used for estimating e.s.d.'s involving l.s.
planes.
;
loop_
    _geom_bond_atom_site_label_1
    _geom_bond_atom_site_label_2
    _geom_bond_site_symmetry_2
    _geom_bond_distance
    _geom_bond_publ_flag
    Co1 O5 . 2.076(2) ?
    Co1 N3 . 2.138(3) ?
    Co1 O1 . 2.1441(15) ?
    Co1 O1 4_565 2.1441(15) ?
    Co1 N1 4_565 2.1515(17) ?
    Co1 N1 . 2.1515(17) ?
    O1 C4 . 1.249(3) ?
    O2 C4 . 1.264(3) ?
    O3 C5 . 1.297(3) ?
    O3 H3 . 0.8200 ?
    O4 C5 . 1.215(3) ?
    O5 H1W . 0.8200 ?
    N1 C3 . 1.326(3) ?
    N1 C1 . 1.374(3) ?
    N2 C3 . 1.348(3) ?
    N2 C2 . 1.366(3) ?
    N2 H2 . 0.8600 ?
    N3 C8 . 1.340(3) ?
    N3 C8 4_565 1.340(3) ?
    N4 C15 . 1.322(4) ?
    N4 C11 . 1.327(4) ?
    C1 C2 . 1.367(3) ?
    C1 C4 . 1.487(3) ?
    C2 C5 . 1.482(3) ?
    C3 C6 . 1.478(6) ?
    C3 C6' . 1.565(19) ?
    C6 C7 . 1.557(6) ?
    C6 H6A . 0.9700 ?
    C6 H6B . 0.9700 ?
    C7 C6 4_565 1.557(6) ?
    C7 H7A . 0.9700 ?
    C7 H7B . 0.9700 ?
    C8 C9 . 1.378(4) ?
    C8 H8 . 0.9300 ?
    C9 C10 . 1.369(3) ?
    C9 H9 . 0.9300 ?
    C10 C9 4_565 1.369(3) ?
    C10 H10 . 0.9300 ?
    C11 C12 . 1.387(4) ?
    C11 H11 . 0.9300 ?
    C12 C13 . 1.378(3) ?
    C12 H12 . 0.9300 ?
    C13 C14 . 1.390(3) ?
    C13 C13 3_667 1.486(4) ?
    C14 C15 . 1.362(4) ?
    C14 H14 . 0.9300 ?
    C15 H15 . 0.9300 ?
    C7' C6' 4_565 1.667(13) ?
    C7' C6' . 1.667(13) ?
    C7' H7'1 . 0.9700 ?
    C7' H7'2 . 0.9700 ?
    C6' H6'1 . 0.9700 ?
    C6' H6'2 . 0.9700 ?
loop_
    _geom_angle_atom_site_label_1
    _geom_angle_atom_site_label_2
    _geom_angle_atom_site_label_3
    _geom_angle_site_symmetry_1
    _geom_angle_site_symmetry_3
    _geom_angle
    _geom_angle_publ_flag
    O5 Co1 N3 . . 176.35(10) ?
    O5 Co1 O1 . . 87.35(7) ?
    N3 Co1 O1 . . 90.22(7) ?
    O5 Co1 O1 . 4_565 87.35(7) ?
    N3 Co1 O1 . 4_565 90.22(7) ?
    O1 Co1 O1 . 4_565 96.30(8) ?
    O5 Co1 N1 . 4_565 87.43(7) ?
    N3 Co1 N1 . 4_565 94.74(7) ?
    O1 Co1 N1 . 4_565 172.62(6) ?
    O1 Co1 N1 4_565 4_565 78.25(6) ?
    O5 Co1 N1 . . 87.43(7) ?
    N3 Co1 N1 . . 94.74(7) ?
    O1 Co1 N1 . . 78.25(6) ?
    O1 Co1 N1 4_565 . 172.62(6) ?
    N1 Co1 N1 4_565 . 106.72(9) ?
    C4 O1 Co1 . . 115.09(14) ?
    C5 O3 H3 . . 109.5 ?
    Co1 O5 H1W . . 109.5 ?
    C3 N1 C1 . . 105.87(18) ?
    C3 N1 Co1 . . 143.14(15) ?
    C1 N1 Co1 . . 109.78(13) ?
    C3 N2 C2 . . 108.63(18) ?
    C3 N2 H2 . . 125.7 ?
    C2 N2 H2 . . 125.7 ?
    C8 N3 C8 . 4_565 116.9(3) ?
    C8 N3 Co1 . . 121.51(15) ?
    C8 N3 Co1 4_565 . 121.51(15) ?
    C15 N4 C11 . . 116.1(2) ?
    C2 C1 N1 . . 110.02(19) ?
    C2 C1 C4 . . 131.70(19) ?
    N1 C1 C4 . . 118.24(18) ?
    N2 C2 C1 . . 105.15(18) ?
    N2 C2 C5 . . 121.5(2) ?
    C1 C2 C5 . . 133.3(2) ?
    N1 C3 N2 . . 110.33(19) ?
    N1 C3 C6 . . 129.0(3) ?
    N2 C3 C6 . . 120.4(3) ?
    N1 C3 C6' . . 123.2(7) ?
    N2 C3 C6' . . 125.5(6) ?
    C6 C3 C6' . . 14.6(7) ?
    O1 C4 O2 . . 125.2(2) ?
    O1 C4 C1 . . 117.23(18) ?
    O2 C4 C1 . . 117.59(19) ?
    O4 C5 O3 . . 122.8(2) ?
    O4 C5 C2 . . 121.0(2) ?
    O3 C5 C2 . . 116.2(2) ?
    C3 C6 C7 . . 114.5(5) ?
    C3 C6 H6A . . 108.6 ?
    C7 C6 H6A . . 108.6 ?
    C3 C6 H6B . . 108.6 ?
    C7 C6 H6B . . 108.6 ?
    H6A C6 H6B . . 107.6 ?
    C6 C7 C6 . 4_565 110.7(7) ?
    C6 C7 H7A . . 109.5 ?
    C6 C7 H7A 4_565 . 109.5 ?
    C6 C7 H7B . . 109.5 ?
    C6 C7 H7B 4_565 . 109.5 ?
    H7A C7 H7B . . 108.1 ?
    N3 C8 C9 . . 123.0(2) ?
    N3 C8 H8 . . 118.5 ?
    C9 C8 H8 . . 118.5 ?
    C10 C9 C8 . . 119.2(3) ?
    C10 C9 H9 . . 120.4 ?
    C8 C9 H9 . . 120.4 ?
    C9 C10 C9 . 4_565 118.7(4) ?
    C9 C10 H10 . . 120.7 ?
    C9 C10 H10 4_565 . 120.7 ?
    N4 C11 C12 . . 124.3(3) ?
    N4 C11 H11 . . 117.8 ?
    C12 C11 H11 . . 117.8 ?
    C13 C12 C11 . . 118.8(3) ?
    C13 C12 H12 . . 120.6 ?
    C11 C12 H12 . . 120.6 ?
    C12 C13 C14 . . 116.7(2) ?
    C12 C13 C13 . 3_667 122.5(3) ?
    C14 C13 C13 . 3_667 120.9(3) ?
    C15 C14 C13 . . 120.0(3) ?
    C15 C14 H14 . . 120.0 ?
    C13 C14 H14 . . 120.0 ?
    N4 C15 C14 . . 124.1(3) ?
    N4 C15 H15 . . 118.0 ?
    C14 C15 H15 . . 118.0 ?
    C6' C7' C6' 4_565 . 93.5(12) ?
    C6' C7' H7'1 4_565 . 113.0 ?
    C6' C7' H7'1 . . 113.0 ?
    C6' C7' H7'2 4_565 . 113.0 ?
    C6' C7' H7'2 . . 113.0 ?
    H7'1 C7' H7'2 . . 110.4 ?
    C3 C6' C7' . . 101.5(9) ?
    C3 C6' H6'1 . . 111.5 ?
    C7' C6' H6'1 . . 111.5 ?
    C3 C6' H6'2 . . 111.5 ?
    C7' C6' H6'2 . . 111.5 ?
    H6'1 C6' H6'2 . . 109.3 ?
loop_
    _geom_torsion_atom_site_label_1
    _geom_torsion_atom_site_label_2
    _geom_torsion_atom_site_label_3
    _geom_torsion_atom_site_label_4
    _geom_torsion_site_symmetry_1
    _geom_torsion_site_symmetry_2
    _geom_torsion_site_symmetry_3
    _geom_torsion_site_symmetry_4
    _geom_torsion
    _geom_torsion_publ_flag
    O5 Co1 O1 C4 . . . . 77.25(17) ?
    N3 Co1 O1 C4 . . . . -105.47(17) ?
    O1 Co1 O1 C4 4_565 . . . 164.28(13) ?
    N1 Co1 O1 C4 4_565 . . . 122.3(5) ?
    N1 Co1 O1 C4 . . . . -10.68(16) ?
    O5 Co1 N1 C3 . . . . 86.0(3) ?
    N3 Co1 N1 C3 . . . . -96.9(3) ?
    O1 Co1 N1 C3 . . . . 173.8(3) ?
    O1 Co1 N1 C3 4_565 . . . 131.0(5) ?
    N1 Co1 N1 C3 4_565 . . . -0.5(3) ?
    O5 Co1 N1 C1 . . . . -78.58(15) ?
    N3 Co1 N1 C1 . . . . 98.49(15) ?
    O1 Co1 N1 C1 . . . . 9.25(14) ?
    O1 Co1 N1 C1 4_565 . . . -33.6(6) ?
    N1 Co1 N1 C1 4_565 . . . -165.12(11) ?
    O5 Co1 N3 C8 . . . . 91.7(2) ?
    O1 Co1 N3 C8 . . . . 43.6(2) ?
    O1 Co1 N3 C8 4_565 . . . 139.9(2) ?
    N1 Co1 N3 C8 4_565 . . . -141.9(2) ?
    N1 Co1 N3 C8 . . . . -34.6(2) ?
    O5 Co1 N3 C8 . . . 4_565 -91.7(2) ?
    O1 Co1 N3 C8 . . . 4_565 -139.9(2) ?
    O1 Co1 N3 C8 4_565 . . 4_565 -43.6(2) ?
    N1 Co1 N3 C8 4_565 . . 4_565 34.6(2) ?
    N1 Co1 N3 C8 . . . 4_565 141.9(2) ?
    C3 N1 C1 C2 . . . . -0.4(3) ?
    Co1 N1 C1 C2 . . . . 170.09(15) ?
    C3 N1 C1 C4 . . . . -178.2(2) ?
    Co1 N1 C1 C4 . . . . -7.8(2) ?
    C3 N2 C2 C1 . . . . -0.1(3) ?
    C3 N2 C2 C5 . . . . 177.6(2) ?
    N1 C1 C2 N2 . . . . 0.3(2) ?
    C4 C1 C2 N2 . . . . 177.8(2) ?
    N1 C1 C2 C5 . . . . -177.0(2) ?
    C4 C1 C2 C5 . . . . 0.5(4) ?
    C1 N1 C3 N2 . . . . 0.3(3) ?
    Co1 N1 C3 N2 . . . . -164.64(19) ?
    C1 N1 C3 C6 . . . . 174.5(5) ?
    Co1 N1 C3 C6 . . . . 9.5(6) ?
    C1 N1 C3 C6' . . . . -169.0(6) ?
    Co1 N1 C3 C6' . . . . 26.1(7) ?
    C2 N2 C3 N1 . . . . -0.1(3) ?
    C2 N2 C3 C6 . . . . -174.9(4) ?
    C2 N2 C3 C6' . . . . 168.9(7) ?
    Co1 O1 C4 O2 . . . . -169.8(2) ?
    Co1 O1 C4 C1 . . . . 9.7(3) ?
    C2 C1 C4 O1 . . . . -178.4(2) ?
    N1 C1 C4 O1 . . . . -1.1(3) ?
    C2 C1 C4 O2 . . . . 1.1(4) ?
    N1 C1 C4 O2 . . . . 178.5(2) ?
    N2 C2 C5 O4 . . . . -0.9(4) ?
    C1 C2 C5 O4 . . . . 176.1(2) ?
    N2 C2 C5 O3 . . . . 180.0(2) ?
    C1 C2 C5 O3 . . . . -3.1(4) ?
    N1 C3 C6 C7 . . . . 27.9(8) ?
    N2 C3 C6 C7 . . . . -158.5(4) ?
    C6' C3 C6 C7 . . . . -44(3) ?
    C3 C6 C7 C6 . . . 4_565 -114.7(5) ?
    C8 N3 C8 C9 4_565 . . . -1.4(5) ?
    Co1 N3 C8 C9 . . . . 175.34(19) ?
    N3 C8 C9 C10 . . . . 0.1(4) ?
    C8 C9 C10 C9 . . . 4_565 1.3(5) ?
    C15 N4 C11 C12 . . . . 0.6(4) ?
    N4 C11 C12 C13 . . . . -0.2(4) ?
    C11 C12 C13 C14 . . . . -0.2(4) ?
    C11 C12 C13 C13 . . . 3_667 179.1(3) ?
    C12 C13 C14 C15 . . . . 0.3(4) ?
    C13 C13 C14 C15 3_667 . . . -179.0(3) ?
    C11 N4 C15 C14 . . . . -0.4(5) ?
    C13 C14 C15 N4 . . . . 0.0(5) ?
    N1 C3 C6' C7' . . . . -70.7(10) ?
    N2 C3 C6' C7' . . . . 121.7(6) ?
    C6 C3 C6' C7' . . . . 48(2) ?
    C6' C7' C6' C3 4_565 . . . 129.0(6) ?
loop_
    _geom_hbond_atom_site_label_D
    _geom_hbond_atom_site_label_H
    _geom_hbond_atom_site_label_A
    _geom_hbond_site_symmetry_A
    _geom_hbond_distance_DH
    _geom_hbond_distance_HA
    _geom_hbond_distance_DA
    _geom_hbond_angle_DHA
    O3 H3 O2 . 0.82 1.65 2.473(2) 177.1
    O5 H1W N4 2_746 0.82 1.95 2.727(3) 156.8
    N2 H2 O4 3_765 0.86 1.93 2.763(3) 162.1
data_global
_journal_date_recd_electronic     2012-06-05
_journal_date_accepted     2012-06-30
_journal_name_full     'Acta Crystallographica, Section E'
_journal_year     2012
_journal_volume     68
_journal_issue      8
_journal_page_first     m1109
_journal_page_last     m1110
_journal_paper_category     QM
_journal_paper_doi     10.1107/S1600536812029856
_journal_coeditor_code     PK2422
_publ_contact_author     'Liu, Wei'
_publ_contact_author_email     'liuwei@hncj.edu.cn'
_publ_contact_author_fax     '+86-375-2089043'
_publ_contact_author_phone     '+86-375-2089043'
_publ_section_title
;\
Aqua[2,2'-(propane-1,3-diyl)bis(5-carboxy-1<i>H</i>-imidazole-4-carboxylato)-\
\k^4^<i>N</i>^3^,<i>O</i>^4^:<i>N</i>^3'^,<i>O</i>^4'^](pyridine-\k<i>N</i>)\
cobalt(II)--4,4'-bipyridine (1/1)
;
loop_
    _publ_author_name
    _publ_author_address
    'Liu, Wei'
;  Department of Chemistry and Chemical Engineering
   Henan University of Urban Construction
   Pingdingshan, Henan 467044
   People's Republic of China
;
    'Li, Xia'
;  Department of Chemistry and Chemical Engineering
   Henan University of Urban Construction
   Pingdingshan, Henan 467044
   People's Republic of China
;
