# Supplementary material for: Aqua­[2,2′-(propane-1,3-di­yl)bis­(5-car­boxy-1H-imidazole-4-carboxyl­ato)-κ4 N 3,O 4:N 3′,O 4′](pyridine-κN)cobalt(II)–4,4′-bipyridine (1/1)
Source: Acta Crystallogr Sect E Struct Rep Online. 2012 Jul 25;68(Pt 8):m1109–10. doi: 10.1107/S1600536812029856 (PMC3414156; doi:10.1107/S1600536812029856)
Supplement: Supplementary file 2 [file e-68-m1109-Isup2.hkl]

# 
# h,k,l, Fc-squared, Fo-squared, sigma(Fo-squared) and status flag 
# 
data_I
_shelx_title ' A in P2(1)/m' 
_shelx_refln_list_code          4 
_shelx_F_calc_maximum      181.42 
_exptl_crystal_F_000       680.00 
_reflns_d_resolution_high  0.7504 
 
loop_ 
 _symmetry_equiv_pos_as_xyz 
 'x, y, z' 
 '-x, y+1/2, -z' 
 '-x, -y, -z' 
 'x, -y-1/2, z' 
 
_cell_length_a     7.9733 
_cell_length_b    20.7383 
_cell_length_c     8.2987 
_cell_angle_alpha  90.000 
_cell_angle_beta   91.350 
_cell_angle_gamma  90.000 
 
_shelx_F_squared_multiplier     1.000 
 
loop_ 
 _refln_index_h 
 _refln_index_k 
 _refln_index_l 
 _refln_F_squared_calc 
 _refln_F_squared_meas 
 _refln_F_squared_sigma 
 _refln_observed_status 
   1   0   0    10734.93    10912.58    142.94 o 
   2   0   0    10252.62    10976.51     85.58 o 
   3   0   0     3114.38     3259.90     32.30 o 
   4   0   0        6.80        0.56      2.68 o 
   5   0   0       61.38       54.29      5.28 o 
   6   0   0      112.00      122.77      7.66 o 
   7   0   0       46.66       53.39      8.86 o 
   8   0   0       41.31       40.65      8.98 o 
   9   0   0      112.74      135.62     20.70 o 
  10   0   0        2.64        6.48     11.07 o 
   1   1   0      694.69      917.98     12.58 o 
   2   1   0      369.19      375.47      5.18 o 
   3   1   0     2589.19     2654.48     19.71 o 
   4   1   0     1665.91     1565.59     15.12 o 
   5   1   0       70.33       58.68      3.89 o 
   6   1   0       29.29       36.79      3.75 o 
   7   1   0       28.75       33.50      5.54 o 
   8   1   0        1.07       -0.26      3.65 o 
   9   1   0       45.09       49.75      8.27 o 
  10   1   0       44.49       58.21     22.37 o 
   1   2   0     1490.61     1493.50     12.97 o 
   2   2   0       16.53       18.67      1.75 o 
   3   2   0     2079.80     2251.95     17.68 o 
   4   2   0        0.12        4.06      2.08 o 
   5   2   0       39.08       32.64      3.60 o 
   6   2   0       53.58       68.54      5.33 o 
   7   2   0       18.14       24.19      4.96 o 
   8   2   0      188.31      178.40      9.82 o 
   9   2   0      110.19      122.04     10.96 o 
  10   2   0       21.34       34.26     10.12 o 
   1   3   0     1935.46     1925.46     16.16 o 
   2   3   0      324.90      313.44      4.96 o 
   3   3   0      901.26      878.70      9.78 o 
   4   3   0     2384.37     2366.57     20.07 o 
   5   3   0      262.72      249.95      6.70 o 
   6   3   0        6.81        5.98      2.92 o 
   7   3   0      127.02      133.65      8.51 o 
   8   3   0        1.23        4.25      5.17 o 
   9   3   0        3.74        8.15      6.15 o 
  10   3   0        0.53        6.94      8.64 o 
   0   4   0      767.18      885.48     18.80 o 
   1   4   0      788.47      777.07      8.27 o 
   2   4   0     1329.00     1433.94     12.14 o 
   3   4   0      624.24      699.88      8.78 o 
   4   4   0        2.45       -0.02      2.00 o 
   5   4   0      948.28      941.54     12.64 o 
   6   4   0      100.56      100.92      5.84 o 
   7   4   0      408.15      387.17     12.44 o 
   8   4   0       93.72      105.07      9.99 o 
   9   4   0       35.78       35.73      7.84 o 
  10   4   0        0.09        2.80     12.19 o 
   1   5   0      406.01      348.25      5.79 o 
   2   5   0        2.90        1.54      1.64 o 
   3   5   0        9.11        8.58      2.01 o 
   4   5   0     4671.67     4916.81     34.44 o 
   5   5   0     1347.75     1339.57     15.70 o 
   6   5   0      527.36      553.10     10.69 o 
   7   5   0        2.09        3.88      4.12 o 
   8   5   0       16.59       16.05      6.17 o 
   9   5   0       67.68       79.58      9.95 o 
  10   5   0       31.31       22.49      9.86 o 
   0   6   0      730.67      742.29     10.72 o 
   1   6   0      361.24      347.63      6.88 o 
   2   6   0      642.44      528.95      7.13 o 
   3   6   0     1339.13     1279.03     13.02 o 
   4   6   0      209.11      208.83      5.89 o 
   5   6   0      257.91      246.79      7.79 o 
   6   6   0      475.25      461.49      9.82 o 
   7   6   0      586.32      613.56     28.74 o 
   8   6   0      327.28      322.70     15.05 o 
   9   6   0       58.39       72.44     12.25 o 
  10   6   0        0.88        6.94      8.41 o 
   1   7   0     5384.85     5470.08     38.06 o 
   2   7   0     1194.68     1200.03     11.69 o 
   3   7   0     2227.99     2286.87     19.24 o 
   4   7   0     1140.75     1147.29     13.61 o 
   5   7   0      455.27      422.12      9.01 o 
   6   7   0       59.01       64.92      4.99 o 
   7   7   0      121.21      115.19      9.60 o 
   8   7   0        1.30        7.32      7.48 o 
   9   7   0      108.37       92.82     16.85 o 
  10   7   0       16.33       11.30      9.51 o 
   0   8   0      391.11      295.11      9.42 o 
   1   8   0       88.69       71.17      5.19 o 
   2   8   0      380.50      377.68      6.37 o 
   3   8   0       12.55       23.29      2.77 o 
   4   8   0       84.87      103.22      4.72 o 
   5   8   0      494.45      508.43      9.91 o 
   6   8   0        2.54        3.30      3.19 o 
   7   8   0      252.26      235.87     16.38 o 
   8   8   0      228.13      204.31     24.31 o 
   9   8   0       73.51       51.72     11.44 o 
  10   8   0        6.65       29.16     16.04 o 
   1   9   0       50.16       58.45      3.56 o 
   2   9   0      514.14      545.86      7.92 o 
   3   9   0     1413.07     1374.57     14.47 o 
   4   9   0     1115.16     1078.70     13.72 o 
   5   9   0      579.94      553.82     10.42 o 
   6   9   0        4.29        2.85      3.92 o 
   7   9   0        1.58        4.21      5.91 o 
   8   9   0        0.02        4.33     13.61 o 
   9   9   0        3.11        4.70      7.66 o 
  10   9   0       36.23        2.40     12.19 o 
   0  10   0     4961.21     4961.53     46.56 o 
   1  10   0     1003.43     1040.04     13.34 o 
   2  10   0     1304.43     1273.78     20.96 o 
   3  10   0       51.12       54.57      3.64 o 
   4  10   0       30.35       44.84      3.97 o 
   5  10   0      136.48      133.29      6.72 o 
   6  10   0       31.21       36.18      5.49 o 
   7  10   0      313.80      332.21     28.29 o 
   8  10   0      257.11      283.11     19.41 o 
   9  10   0       54.35       44.62     10.18 o 
   1  11   0     3537.79     3536.51     30.11 o 
   2  11   0      162.12      151.28      5.17 o 
   3  11   0      481.43      422.26      9.62 o 
   4  11   0      130.78      126.43      6.38 o 
   5  11   0      693.18      734.39     16.35 o 
   6  11   0       47.77       62.78      6.68 o 
   7  11   0       15.93       10.09      6.92 o 
   8  11   0        0.80        6.88      6.87 o 
   9  11   0       21.38       25.48     12.00 o 
   0  12   0     4210.20     4351.06     44.77 o 
   1  12   0     2339.11     2493.95     24.37 o 
   2  12   0      354.01      329.94      8.49 o 
   3  12   0      562.25      527.49     11.05 o 
   4  12   0      169.10      184.90      7.45 o 
   5  12   0       74.00       66.07      6.61 o 
   6  12   0       20.23       23.17      6.89 o 
   7  12   0        1.79       -1.30     10.67 o 
   8  12   0       18.73       21.62      8.32 o 
   9  12   0        7.30        9.58      8.70 o 
   1  13   0       38.09       42.97      4.15 o 
   2  13   0      255.73      236.03      7.67 o 
   3  13   0      628.65      570.20     11.85 o 
   4  13   0     1579.61     1519.09     20.52 o 
   5  13   0      127.65      128.37      8.30 o 
   6  13   0        0.64        0.73      3.83 o 
   7  13   0        2.96       -7.96     13.37 o 
   8  13   0       20.77       22.98      8.29 o 
   9  13   0        7.38        1.46      7.66 o 
   0  14   0     2876.24     2811.87     42.77 o 
   1  14   0     1107.01     1100.55     20.09 o 
   2  14   0      185.49      173.52      7.13 o 
   3  14   0      304.48      328.36     10.97 o 
   4  14   0       48.51       57.27      6.36 o 
   5  14   0      345.81      371.90     14.23 o 
   6  14   0       13.22        5.97      4.56 o 
   7  14   0       50.35       54.08     10.51 o 
   8  14   0       57.66       72.17     14.08 o 
   9  14   0       46.42       72.21     13.11 o 
   1  15   0      179.74      179.69     10.93 o 
   2  15   0     1733.97     1692.40     21.44 o 
   3  15   0      219.68      232.22      8.43 o 
   4  15   0     1158.45     1149.96     23.76 o 
   5  15   0      120.13      133.36      8.80 o 
   6  15   0       97.07       88.36      8.87 o 
   7  15   0      109.35      154.03     15.43 o 
   8  15   0        0.03       19.54      8.02 o 
   0  16   0     1031.68     1023.46     49.48 o 
   1  16   0     1208.20     1220.88     21.28 o 
   2  16   0      258.07      271.08      9.36 o 
   3  16   0        1.56       -2.31      3.68 o 
   4  16   0      353.23      339.43     12.10 o 
   5  16   0      123.66      138.49     11.16 o 
   6  16   0      245.54      254.99     12.13 o 
   7  16   0      116.10      130.42     14.70 o 
   8  16   0       86.03      101.62     15.16 o 
   1  17   0       57.66       68.72      6.78 o 
   2  17   0        1.86       -0.07      3.86 o 
   3  17   0      506.41      533.25     14.58 o 
   4  17   0      332.23      338.86     12.27 o 
   5  17   0      205.34      214.02     11.05 o 
   6  17   0       15.69       15.97      5.43 o 
   7  17   0        1.32        1.46      7.11 o 
   8  17   0       10.80       25.09      9.71 o 
   0  18   0     1938.90     1895.53     40.38 o 
   1  18   0      104.26      106.45      8.00 o 
   2  18   0      133.79      138.61     13.81 o 
   3  18   0       24.17       27.01      5.32 o 
   4  18   0      129.17      150.99      9.34 o 
   5  18   0        4.21        1.94      4.35 o 
   6  18   0       77.50       75.02      8.21 o 
   7  18   0       80.46       91.02     14.72 o 
   8  18   0       21.91       30.62     13.50 o 
   1  19   0      238.06      214.15     14.77 o 
   2  19   0      255.28      232.14     13.29 o 
   3  19   0       16.25       12.39      7.22 o 
   4  19   0      168.56      157.53     12.04 o 
   5  19   0       28.35       42.12      6.48 o 
   6  19   0        4.34        6.37      5.00 o 
   7  19   0        0.64       24.86      8.77 o 
   0  20   0      374.12      346.28     18.75 o 
   1  20   0      129.54      127.95      9.17 o 
   2  20   0      329.21      331.37     17.17 o 
   3  20   0      108.36      107.62     10.69 o 
   4  20   0        7.87        7.80      5.59 o 
   5  20   0      148.05      135.67     15.62 o 
   6  20   0      224.96      233.21     14.49 o 
   7  20   0       32.45       38.17     10.96 o 
   1  21   0        6.61       11.06      4.97 o 
   2  21   0      195.25      195.77     13.18 o 
   3  21   0      240.49      253.26     26.07 o 
   4  21   0      403.64      393.19     17.63 o 
   5  21   0      152.98      162.86     13.45 o 
   6  21   0        6.75       10.79      8.25 o 
   0  22   0      524.25      567.30     24.43 o 
   1  22   0      414.34      440.09     18.01 o 
   2  22   0        1.90       -4.85      4.85 o 
   3  22   0        2.19       -5.86      8.22 o 
   4  22   0       88.55       97.38     12.50 o 
   5  22   0       19.68       35.35     14.67 o 
   6  22   0       37.36       62.97     12.47 o 
   1  23   0      133.77      163.00     12.92 o 
   2  23   0      196.49      221.29     14.55 o 
   3  23   0      131.26      122.07     16.29 o 
   4  23   0      197.73      195.87     14.44 o 
   5  23   0       37.19       26.27      8.14 o 
   0  24   0      346.69      326.77     31.13 o 
   1  24   0      261.01      276.17     19.57 o 
   2  24   0      110.75      123.78     12.29 o 
   3  24   0       30.40       36.21     10.33 o 
   4  24   0        8.18        3.35      6.27 o 
   5  24   0        3.44        2.53      6.86 o 
   1  25   0       22.56       17.51      7.84 o 
   2  25   0       19.25       19.98      7.47 o 
   3  25   0       61.47       70.39     10.59 o 
   4  25   0      100.76       91.68     12.09 o 
   0  26   0       51.16       42.20     15.97 o 
   1  26   0       61.81       51.30     17.57 o 
   2  26   0        5.30        2.08      7.03 o 
   3  26   0       18.36       17.29      7.20 o 
   1  27   0       89.21       90.56     14.74 o 
   2  27   0       62.55       86.77     13.99 o 
 -10   0   1       13.42        2.13     11.99 o 
  -9   0   1        3.02       -1.24      6.17 o 
  -8   0   1      128.11      160.72     13.76 o 
  -7   0   1       19.17       12.63      6.41 o 
  -6   0   1       85.91       84.57      9.65 o 
  -5   0   1      384.36      312.34      9.78 o 
  -4   0   1      557.11      590.97     19.09 o 
  -3   0   1     6033.95     6597.75     56.51 o 
  -2   0   1    10925.06    10762.20    104.14 o 
  -1   0   1     1171.44     1131.01     15.39 o 
   1   0   1    21404.13    21090.07    197.48 o 
   2   0   1     1716.34     2050.11     21.27 o 
   3   0   1       33.39       80.91      4.72 o 
   4   0   1      963.69      963.44     16.34 o 
   5   0   1       15.10       18.88      5.53 o 
   6   0   1      319.66      299.25     11.10 o 
   7   0   1      401.44      421.26     13.96 o 
   8   0   1      419.71      359.79     26.00 o 
   9   0   1      176.97      165.83     22.08 o 
  10   0   1      123.02       86.09     18.91 o 
 -10   1   1        9.61       14.93      6.96 o 
  -9   1   1        1.99       -0.15      4.69 o 
  -8   1   1       71.96       58.46      6.98 o 
  -7   1   1       71.36       62.75      6.72 o 
  -6   1   1       23.79       22.99      5.64 o 
  -5   1   1       67.22       60.64      3.76 o 
  -4   1   1     4540.04     4782.51     39.50 o 
  -3   1   1     7129.99     7442.35     44.45 o 
  -2   1   1    32912.30    32647.38    370.75 o 
  -1   1   1     6614.17     6329.08     43.73 o 
   0   1   1     3487.62     3516.68     50.51 o 
   1   1   1       43.58       70.79      2.66 o 
   2   1   1     1383.55     1310.78     12.06 o 
   3   1   1       85.24      110.23      3.76 o 
   4   1   1      594.15      633.31      9.25 o 
   5   1   1      336.10      309.79      7.33 o 
   6   1   1       97.71       92.87      5.13 o 
   7   1   1      258.36      263.18      8.00 o 
   8   1   1       63.99       60.37      7.94 o 
   9   1   1       32.96       21.29      8.94 o 
  10   1   1       19.04       38.46     10.45 o 
 -10   2   1        0.20        0.34      6.49 o 
  -9   2   1       72.41       71.54      8.01 o 
  -8   2   1       49.61       47.98      8.47 o 
  -7   2   1      132.39      130.66      8.31 o 
  -6   2   1      135.72      126.64      8.42 o 
  -5   2   1     2230.32     2154.29     19.77 o 
  -4   2   1        1.13       -1.73      1.73 o 
  -3   2   1      318.38      317.90      5.46 o 
  -2   2   1    21723.20    22136.78    118.23 o 
  -1   2   1       25.41       18.02      2.52 o 
   0   2   1     6205.76     6204.29     60.66 o 
   1   2   1       19.58       27.98      2.02 o 
   2   2   1      124.02      157.34      3.60 o 
   3   2   1      186.00      188.00      7.52 o 
   4   2   1       74.21       79.30      3.79 o 
   5   2   1        4.33        8.86      2.70 o 
   6   2   1       13.27       14.15      3.32 o 
   7   2   1        1.14       -0.65      3.10 o 
   8   2   1       13.08       12.93      5.72 o 
   9   2   1      152.69      153.01     14.87 o 
  10   2   1        7.72        8.51      7.62 o 
 -10   3   1       14.83       10.81      8.56 o 
  -9   3   1       27.03       24.58      7.22 o 
  -8   3   1       11.69        5.85      4.49 o 
  -7   3   1        0.23        1.71      4.13 o 
  -6   3   1       86.48      100.73      7.33 o 
  -5   3   1      119.17      140.09      5.20 o 
  -4   3   1      103.57      105.34      4.06 o 
  -3   3   1     1672.07     1697.09     14.53 o 
  -2   3   1    11630.35    12093.55     67.06 o 
  -1   3   1     1445.04     1352.64     13.16 o 
   0   3   1     2814.20     2426.86     19.65 o 
   1   3   1     1051.33     1040.64     11.74 o 
   2   3   1     3476.48     3492.89     22.84 o 
   3   3   1     1691.38     1667.70     14.66 o 
   4   3   1     1837.51     1808.39     16.98 o 
   5   3   1      409.92      355.50      7.87 o 
   6   3   1      181.69      196.46      6.87 o 
   7   3   1       36.84       30.82      4.59 o 
   8   3   1        0.03        3.27      4.73 o 
   9   3   1       43.36       62.53     14.20 o 
  10   3   1       13.68       33.63     14.52 o 
 -10   4   1        3.64        7.12      7.01 o 
  -9   4   1       63.99       65.09      9.61 o 
  -8   4   1      240.12      258.99     11.88 o 
  -7   4   1      214.89      224.42     10.39 o 
  -6   4   1      219.98      248.54     14.03 o 
  -5   4   1      148.12      174.76      5.76 o 
  -4   4   1      173.61      175.93      5.09 o 
  -3   4   1     1210.06     1385.52     13.80 o 
  -2   4   1     1643.44     1611.77     13.36 o 
  -1   4   1      645.92      726.72      8.32 o 
   0   4   1     3505.15     3349.36     23.32 o 
   1   4   1     4308.46     4126.11     32.99 o 
   2   4   1     3748.08     3559.14     23.37 o 
   3   4   1     1450.18     1599.44     14.34 o 
   4   4   1      149.95      162.69      5.10 o 
   5   4   1        1.21        4.05      2.63 o 
   6   4   1      386.16      399.57      9.10 o 
   7   4   1       60.04       61.59      5.49 o 
   8   4   1       63.02       67.30     17.55 o 
   9   4   1       14.71       25.66     12.86 o 
  10   4   1        3.27       -6.41     10.63 o 
 -10   5   1       10.92        1.00      8.02 o 
  -9   5   1      129.64      119.30     11.63 o 
  -8   5   1      194.33      181.94     12.37 o 
  -7   5   1       69.85       69.59      7.03 o 
  -6   5   1       51.01       59.74      6.19 o 
  -5   5   1      394.33      356.25      7.97 o 
  -4   5   1     1124.65      993.13     12.02 o 
  -3   5   1     1045.08      982.09     10.96 o 
  -2   5   1      451.82      513.14      7.04 o 
  -1   5   1       55.94       59.25      2.97 o 
   0   5   1      858.57      934.13      9.81 o 
   1   5   1      715.79      765.01      8.74 o 
   2   5   1        0.84        3.09      1.65 o 
   3   5   1      228.01      205.64     10.02 o 
   4   5   1     2279.95     2192.20     19.45 o 
   5   5   1     1971.69     1971.86     21.56 o 
   6   5   1      332.00      338.62      9.75 o 
   7   5   1        3.90        4.60      3.52 o 
   8   5   1        0.67        3.93      5.01 o 
   9   5   1        4.50        3.83      6.42 o 
  10   5   1        0.14       18.13     13.17 o 
 -10   6   1        4.65        1.23     11.39 o 
  -9   6   1       12.38       15.68      6.76 o 
  -8   6   1      210.28      212.57     21.70 o 
  -7   6   1      618.20      606.64     19.49 o 
  -6   6   1      265.98      273.31     10.47 o 
  -5   6   1      712.85      770.97     11.69 o 
  -4   6   1     1427.56     1391.33     15.00 o 
  -3   6   1      114.25      117.97      5.05 o 
  -2   6   1       94.75      105.37      3.69 o 
  -1   6   1     1205.35     1120.97     15.82 o 
   0   6   1      996.75     1042.59     11.13 o 
   1   6   1        3.84        3.05      1.76 o 
   2   6   1     2488.17     2503.26     18.39 o 
   3   6   1      126.74      119.71      4.08 o 
   4   6   1     1249.83     1276.79     14.04 o 
   5   6   1     1293.61     1330.49     15.76 o 
   6   6   1      203.32      216.68      8.28 o 
   7   6   1      274.62      278.65     11.46 o 
   8   6   1      209.22      226.32     16.47 o 
   9   6   1      238.33      247.28     31.68 o 
  10   6   1      110.47       94.73     20.83 o 
 -10   7   1       30.41       37.89     10.90 o 
  -9   7   1       39.68       30.97     10.20 o 
  -8   7   1       82.49       90.53     10.05 o 
  -7   7   1        0.40       -0.50      3.88 o 
  -6   7   1        9.00       12.09      4.64 o 
  -5   7   1      506.84      490.33      9.61 o 
  -4   7   1      199.35      202.26      6.00 o 
  -3   7   1       33.76       44.70      3.17 o 
  -2   7   1      137.64      208.94      5.31 o 
  -1   7   1     2610.32     2594.18     21.65 o 
   0   7   1     3467.72     3427.41     23.08 o 
   1   7   1       34.18       56.89      3.20 o 
   2   7   1     1337.41     1310.08     15.28 o 
   3   7   1      254.53      211.53      5.21 o 
   4   7   1     2584.21     2550.96     21.89 o 
   5   7   1     1721.33     1683.48     19.59 o 
   6   7   1      733.46      735.91     14.22 o 
   7   7   1       49.26       49.98      5.91 o 
   8   7   1       12.80       18.24      7.53 o 
   9   7   1       27.55       28.08      9.44 o 
  10   7   1       34.53       27.21     14.75 o 
 -10   8   1        0.76       -3.92     15.77 o 
  -9   8   1       60.02       52.56     11.65 o 
  -8   8   1      128.64      132.07     14.35 o 
  -7   8   1      165.35      165.32      9.49 o 
  -6   8   1        6.24        4.24      4.07 o 
  -5   8   1      278.63      290.41      7.87 o 
  -4   8   1      128.53      135.47      5.29 o 
  -3   8   1        3.09        5.98      2.35 o 
  -2   8   1      392.95      397.10      7.10 o 
  -1   8   1      718.61      681.59      9.73 o 
   0   8   1     2705.52     2587.12     19.12 o 
   1   8   1     6587.28     6503.71     85.27 o 
   2   8   1     2223.68     2146.33     20.62 o 
   3   8   1       10.61        4.10      1.98 o 
   4   8   1      586.71      661.53     10.04 o 
   5   8   1      605.38      634.71     12.43 o 
   6   8   1      143.95      159.25     10.18 o 
   7   8   1       19.55       17.42      4.85 o 
   8   8   1      241.89      235.34     17.26 o 
   9   8   1       64.81       66.86     11.73 o 
  10   8   1        8.95       30.18     13.57 o 
 -10   9   1       14.34       18.30     14.28 o 
  -9   9   1       71.41       63.77     20.61 o 
  -8   9   1       19.91       18.53     13.69 o 
  -7   9   1       16.58       22.58      8.04 o 
  -6   9   1       69.56       93.36      7.32 o 
  -5   9   1      581.76      592.85     11.04 o 
  -4   9   1     1604.37     1639.70     17.62 o 
  -3   9   1     2069.80     2034.86     18.94 o 
  -2   9   1        4.98        4.48      2.43 o 
  -1   9   1      790.50      890.90     11.74 o 
   0   9   1      798.66      838.34      9.90 o 
   1   9   1     1291.59     1391.18     15.43 o 
   2   9   1        3.30        3.43      2.08 o 
   3   9   1      546.75      482.57      7.76 o 
   4   9   1     1156.62     1157.67     15.79 o 
   5   9   1      492.82      543.27     13.78 o 
   6   9   1      491.89      496.96     13.84 o 
   7   9   1        0.68       -1.91      3.56 o 
   8   9   1       71.12       83.81     12.54 o 
   9   9   1       10.27        8.16      8.29 o 
  -9  10   1       10.74       24.82     16.71 o 
  -8  10   1       50.91       65.61     11.04 o 
  -7  10   1      209.88      239.08     17.31 o 
  -6  10   1        8.27       22.01      5.48 o 
  -5  10   1      152.64      156.99      6.53 o 
  -4  10   1       85.47       87.48      4.88 o 
  -3  10   1       30.26       37.32      3.49 o 
  -2  10   1      209.86      196.54      6.31 o 
  -1  10   1     1167.36     1201.06     15.35 o 
   0  10   1      184.96      154.01      4.33 o 
   1  10   1     1942.21     1858.13     23.91 o 
   2  10   1      259.91      234.89      6.65 o 
   3  10   1     1087.66     1026.78     14.26 o 
   4  10   1       71.83       79.41      7.99 o 
   5  10   1        0.62        0.93      3.85 o 
   6  10   1       43.99       41.39      7.57 o 
   7  10   1        0.70        0.78      3.85 o 
   8  10   1      193.46      196.48     22.52 o 
   9  10   1       40.70       47.08     11.38 o 
  -9  11   1        0.92       14.10     14.60 o 
  -8  11   1       45.36       52.06     10.80 o 
  -7  11   1       56.53       62.72     10.84 o 
  -6  11   1      100.43      107.82      9.26 o 
  -5  11   1     1033.02     1105.62     17.53 o 
  -4  11   1      566.48      621.21     10.85 o 
  -3  11   1      494.47      500.70      9.14 o 
  -2  11   1     1269.37     1176.10     18.74 o 
  -1  11   1     4348.50     4360.36     34.98 o 
   0  11   1     1469.85     1478.71     14.38 o 
   1  11   1        3.16        0.98      2.31 o 
   2  11   1       44.92       28.78      3.53 o 
   3  11   1      596.56      632.69     11.44 o 
   4  11   1      161.38      152.53      8.22 o 
   5  11   1      535.52      536.45     14.25 o 
   6  11   1      386.57      404.79     13.09 o 
   7  11   1        2.46        1.70      3.73 o 
   8  11   1        0.02       10.66     12.32 o 
   9  11   1        0.94        9.99      7.68 o 
  -9  12   1       29.66       19.77     16.02 o 
  -8  12   1       54.69       67.72     12.06 o 
  -7  12   1      285.19      285.26     18.99 o 
  -6  12   1       15.99       19.84      7.26 o 
  -5  12   1      450.26      437.18     11.53 o 
  -4  12   1       98.28      100.36      6.23 o 
  -3  12   1       45.01       53.03      4.09 o 
  -2  12   1      408.36      367.80      8.94 o 
  -1  12   1      991.46      980.92     13.88 o 
   0  12   1     1750.17     1642.03     15.79 o 
   1  12   1      221.37      170.52      6.39 o 
   2  12   1      123.87      135.86      5.97 o 
   3  12   1       18.12       23.72      5.12 o 
   4  12   1       17.70       26.75      5.24 o 
   5  12   1      295.42      282.64     10.96 o 
   6  12   1       41.45       41.57      6.01 o 
   7  12   1       37.67       35.88      6.73 o 
   8  12   1       15.21       31.00      9.09 o 
   9  12   1       38.85       52.47     15.23 o 
  -9  13   1        1.31        8.75      8.73 o 
  -8  13   1        4.84       10.99     17.52 o 
  -7  13   1        3.15        7.94      9.00 o 
  -6  13   1       28.84       23.34      9.18 o 
  -5  13   1       66.24       62.85      5.73 o 
  -4  13   1     1755.99     1796.45     22.85 o 
  -3  13   1     1934.62     1884.17     22.51 o 
  -2  13   1      554.72      527.34     10.92 o 
  -1  13   1      251.45      254.34      7.96 o 
   0  13   1       30.21       27.70      3.20 o 
   1  13   1        0.97       -2.53      2.53 o 
   2  13   1        5.72       10.08      3.34 o 
   3  13   1       75.52       76.84      6.59 o 
   4  13   1      111.53      116.18      7.73 o 
   5  13   1       73.67       88.27      7.51 o 
   6  13   1        6.30        9.23      4.43 o 
   7  13   1        0.26        4.91      5.12 o 
   8  13   1        2.25       10.57      7.44 o 
   9  13   1       28.39       22.13      9.11 o 
  -9  14   1       32.10       23.11      9.25 o 
  -8  14   1       97.11      107.05     16.86 o 
  -7  14   1       18.81       31.81      9.09 o 
  -6  14   1      356.35      342.32     19.25 o 
  -5  14   1       25.17       36.13      4.86 o 
  -4  14   1     1159.42     1093.68     18.16 o 
  -3  14   1      382.46      366.49     10.08 o 
  -2  14   1       31.05       23.49      4.07 o 
  -1  14   1      496.28      526.95     10.81 o 
   0  14   1     1780.84     1694.04     36.47 o 
   1  14   1     1505.22     1470.06     19.98 o 
   2  14   1     1045.51     1047.90     16.13 o 
   3  14   1      108.86      100.14      7.55 o 
   4  14   1       66.68       76.65      8.74 o 
   5  14   1       55.96       60.83      8.54 o 
   6  14   1       15.08       14.09      4.71 o 
   7  14   1       26.66       29.05     12.53 o 
   8  14   1      123.06      120.44     25.51 o 
   9  14   1      125.76      110.82     19.43 o 
  -8  15   1       42.35       41.04     10.27 o 
  -7  15   1       28.95       13.31     14.43 o 
  -6  15   1       37.58       35.48      9.27 o 
  -5  15   1        3.04       10.18      4.36 o 
  -4  15   1       14.48        9.41      3.98 o 
  -3  15   1     1148.12     1074.65     17.21 o 
  -2  15   1      145.66      164.30      8.69 o 
  -1  15   1     1546.57     1497.64     23.32 o 
   0  15   1       30.05       32.96      5.28 o 
   1  15   1      753.52      776.50     16.47 o 
   2  15   1     1588.76     1705.04     21.74 o 
   3  15   1      763.35      799.82     22.19 o 
   4  15   1      153.21      152.08      9.00 o 
   5  15   1      183.32      193.81     10.35 o 
   6  15   1      155.65      167.09     10.17 o 
   7  15   1       70.36       88.50     12.98 o 
   8  15   1       22.55       39.22     10.60 o 
  -8  16   1       36.47       48.70     11.61 o 
  -7  16   1       57.01       64.33     13.54 o 
  -6  16   1       51.13       46.46     10.17 o 
  -5  16   1      327.17      354.69     12.67 o 
  -4  16   1      115.60      127.10      7.23 o 
  -3  16   1      279.13      266.41      9.28 o 
  -2  16   1      258.30      254.00     10.22 o 
  -1  16   1      131.96      136.55      8.14 o 
   0  16   1     2245.10     2156.77     29.24 o 
   1  16   1      628.64      681.06     13.42 o 
   2  16   1      378.01      401.67     12.26 o 
   3  16   1      368.54      384.89     12.51 o 
   4  16   1      306.21      287.51     11.58 o 
   5  16   1        2.80        4.77      4.18 o 
   6  16   1       53.48       68.60      7.72 o 
   7  16   1       41.28       31.31      7.27 o 
   8  16   1       23.66       18.87      9.46 o 
  -8  17   1       47.84       58.87     12.24 o 
  -7  17   1        2.05       -2.88      7.15 o 
  -6  17   1        6.65        4.37      7.37 o 
  -5  17   1        3.62       10.61      4.63 o 
  -4  17   1       99.89      106.87      8.95 o 
  -3  17   1      114.32      109.27      7.73 o 
  -2  17   1      226.28      266.64     10.94 o 
  -1  17   1      102.09      113.44      7.95 o 
   0  17   1       40.43       56.32      6.37 o 
   1  17   1       90.32       97.04      6.35 o 
   2  17   1      211.55      193.79      9.58 o 
   3  17   1       14.83       10.04      4.28 o 
   4  17   1      861.77      772.89     18.49 o 
   5  17   1      524.58      553.75     16.33 o 
   6  17   1       29.70       36.62     10.80 o 
   7  17   1       81.70       83.27     13.74 o 
   8  17   1        1.14       12.51     13.15 o 
  -8  18   1      102.07      108.47     21.13 o 
  -7  18   1       72.11       66.41     17.13 o 
  -6  18   1       89.06       90.74     12.78 o 
  -5  18   1       27.47       36.86      6.09 o 
  -4  18   1      202.29      170.66     11.74 o 
  -3  18   1      107.57      104.29      8.04 o 
  -2  18   1        0.35       -1.45      3.50 o 
  -1  18   1        2.72        8.85      4.13 o 
   0  18   1        7.45       -1.36      3.95 o 
   1  18   1      345.41      378.12     12.71 o 
   2  18   1      245.76      222.42     10.31 o 
   3  18   1        1.03        6.33      4.21 o 
   4  18   1       16.19        9.25      4.54 o 
   5  18   1       69.31       83.48     10.00 o 
   6  18   1      156.88      182.03     11.38 o 
   7  18   1       61.94       61.87      9.28 o 
  -7  19   1       15.67       13.65      8.96 o 
  -6  19   1       69.57       73.41     15.45 o 
  -5  19   1      167.83      188.33     12.80 o 
  -4  19   1      651.25      631.22     22.52 o 
  -3  19   1       32.55       23.93      5.43 o 
  -2  19   1       93.83       84.92      7.67 o 
  -1  19   1      120.30      123.17      8.77 o 
   0  19   1      256.35      245.37     11.24 o 
   1  19   1        1.99        2.60      5.05 o 
   2  19   1       62.46       72.73      8.95 o 
   3  19   1      360.39      357.25     13.29 o 
   4  19   1      432.42      428.16     14.57 o 
   5  19   1      112.08      139.34     13.97 o 
   6  19   1        6.80        8.30      5.29 o 
   7  19   1        0.88       -1.61      6.87 o 
  -7  20   1       21.56       35.79     17.05 o 
  -6  20   1        1.22        2.40     11.75 o 
  -5  20   1       72.08       84.49     10.16 o 
  -4  20   1        0.17        0.91      5.18 o 
  -3  20   1       16.25       30.96      7.11 o 
  -2  20   1       57.65       51.53     12.15 o 
  -1  20   1      135.46      111.59      8.58 o 
   0  20   1       40.08       54.80      6.95 o 
   1  20   1      164.45      163.53     25.23 o 
   2  20   1      464.30      503.19     18.84 o 
   3  20   1      251.02      243.97     29.63 o 
   4  20   1        1.81        6.56      7.23 o 
   5  20   1      126.38      149.96     10.71 o 
   6  20   1      169.41      149.51     11.16 o 
   7  20   1       81.39       58.13     12.01 o 
  -6  21   1       10.69       24.95     15.19 o 
  -5  21   1       23.95       32.92      7.88 o 
  -4  21   1       87.50      131.15     11.60 o 
  -3  21   1      352.38      328.76     15.94 o 
  -2  21   1       25.10       21.39      5.60 o 
  -1  21   1      309.52      296.50     12.94 o 
   0  21   1       72.27       66.77      9.02 o 
   1  21   1       39.20       35.20      7.56 o 
   2  21   1        1.39        1.36      5.21 o 
   3  21   1      152.54      162.90     12.88 o 
   4  21   1      452.77      466.70     25.06 o 
   5  21   1      365.61      417.47     19.67 o 
   6  21   1      245.67      234.97     14.10 o 
  -6  22   1       77.58       96.05     22.11 o 
  -5  22   1       50.95       42.65      8.59 o 
  -4  22   1       89.95       98.58     10.95 o 
  -3  22   1        9.46       12.25      6.18 o 
  -2  22   1        5.25        9.92      5.96 o 
  -1  22   1      258.22      283.28     13.14 o 
   0  22   1     1226.45     1200.93     35.55 o 
   1  22   1      469.95      462.79     18.62 o 
   2  22   1       36.09       44.78      8.54 o 
   3  22   1       47.34       46.35     11.24 o 
   4  22   1        7.83       -0.63      5.59 o 
   5  22   1       53.07       47.42     12.55 o 
   6  22   1       24.96       25.50      8.67 o 
  -5  23   1       35.86       24.31     13.13 o 
  -4  23   1      139.48      143.10     12.92 o 
  -3  23   1      243.90      256.37     15.56 o 
  -2  23   1      152.40      153.94     12.80 o 
  -1  23   1      321.75      333.15     16.92 o 
   0  23   1       12.08       35.36      9.42 o 
   1  23   1        8.40        9.00      6.18 o 
   2  23   1       32.25       23.68      7.12 o 
   3  23   1       12.12       10.49      6.20 o 
   4  23   1       70.08       68.79     10.60 o 
   5  23   1       90.47      118.19     18.23 o 
  -5  24   1       34.64       21.92     10.15 o 
  -4  24   1      124.63      136.18     18.45 o 
  -3  24   1        0.25        0.98      5.73 o 
  -2  24   1        3.05        9.02      9.77 o 
  -1  24   1      118.37      105.61     11.47 o 
   0  24   1       83.00       92.47     13.12 o 
   1  24   1      154.34      120.81     12.26 o 
   2  24   1      234.14      255.80     16.25 o 
   3  24   1        9.42        6.14      6.16 o 
   4  24   1        9.31       11.35      6.84 o 
   5  24   1       88.65      115.42     14.04 o 
  -4  25   1      154.48      178.02     14.73 o 
  -3  25   1      174.91      168.48     14.26 o 
  -2  25   1        8.25       -3.85      5.52 o 
  -1  25   1       21.22       10.42      8.11 o 
   0  25   1        2.27        0.29      6.22 o 
   1  25   1        9.57        7.38      7.76 o 
   2  25   1       48.56       50.36     14.64 o 
   3  25   1        7.33       14.23      7.10 o 
   4  25   1        1.96       -2.50      6.18 o 
  -3  26   1        0.75        2.73      6.31 o 
  -2  26   1       85.73       70.67     18.92 o 
  -1  26   1       95.31      102.33     14.89 o 
   0  26   1      202.22      214.96     22.58 o 
   1  26   1      117.40      108.77     19.01 o 
   2  26   1       34.61       35.79      8.83 o 
   3  26   1        0.70       -0.36     14.68 o 
  -2  27   1       33.05       43.35     10.72 o 
  -1  27   1       16.04       24.11     20.24 o 
   0  27   1       54.94       42.71     11.68 o 
   1  27   1       10.99       19.08      7.68 o 
   2  27   1        0.35      -10.43     10.43 o 
 -10   0   2        0.03       -1.15      7.20 o 
  -9   0   2       30.72       27.32      8.43 o 
  -8   0   2       40.31       28.73      8.56 o 
  -7   0   2      436.97      426.35     19.39 o 
  -6   0   2      539.18      601.59     20.86 o 
  -5   0   2      813.04      884.03     28.68 o 
  -4   0   2     2674.81     2635.37     40.64 o 
  -3   0   2      917.14      982.21     27.99 o 
  -2   0   2     4823.27     4609.60     65.72 o 
  -1   0   2        2.75        4.73      3.65 o 
   0   0   2      500.51      445.78     19.40 o 
   1   0   2     6435.86     6337.59     67.20 o 
   2   0   2     2818.62     3095.74     30.08 o 
   3   0   2       83.80       74.92      4.67 o 
   4   0   2      633.61      598.64     12.84 o 
   5   0   2     2043.21     2036.79     28.06 o 
   6   0   2      277.14      285.21     10.98 o 
   7   0   2      120.35      112.88     10.48 o 
   8   0   2       28.37       27.92     11.75 o 
   9   0   2      454.53      403.21     29.64 o 
  10   0   2       19.90       12.32     11.85 o 
 -10   1   2        4.73        4.29      5.88 o 
  -9   1   2        6.31        5.95      5.92 o 
  -8   1   2       77.66       65.68      7.55 o 
  -7   1   2      168.00      142.29      9.53 o 
  -6   1   2        1.45        1.42      3.90 o 
  -5   1   2      299.04      339.78     10.89 o 
  -4   1   2      157.40      127.94      6.52 o 
  -3   1   2     6935.32     6683.45     52.52 o 
  -2   1   2     1068.43     1051.18     13.35 o 
  -1   1   2     1548.80     1507.69     12.50 o 
   0   1   2     4989.51     4825.65     35.31 o 
   1   1   2      139.41      160.76      4.12 o 
   2   1   2      934.57     1028.63      9.87 o 
   3   1   2       21.82       36.44      2.64 o 
   4   1   2      334.93      334.76      6.82 o 
   5   1   2     1767.03     1815.35     18.58 o 
   6   1   2      465.03      478.24      9.85 o 
   7   1   2      140.74      155.66      8.26 o 
   8   1   2      122.11      121.89     20.04 o 
   9   1   2       12.25       34.36      8.80 o 
  10   1   2       46.88       26.54     10.92 o 
 -10   2   2       14.40       18.46      6.26 o 
  -9   2   2        1.75       -1.45      4.41 o 
  -8   2   2       91.83       83.56      8.13 o 
  -7   2   2       48.99       58.32      6.93 o 
  -6   2   2      397.49      432.90     12.82 o 
  -5   2   2     1388.91     1419.59     21.64 o 
  -4   2   2     2916.53     2708.61     24.28 o 
  -3   2   2       92.80      105.35      5.33 o 
  -2   2   2        8.14        7.34      2.58 o 
  -1   2   2     1751.31     1691.84     14.77 o 
   0   2   2     3474.63     3296.59     25.90 o 
   1   2   2    15187.63    15838.70     94.16 o 
   2   2   2      860.88      872.53     13.52 o 
   3   2   2       51.49       45.33      2.72 o 
   4   2   2       27.38       41.91      3.79 o 
   5   2   2        0.13       -2.42      2.42 o 
   6   2   2      197.58      197.05      7.70 o 
   7   2   2       58.78       50.81      5.18 o 
   8   2   2      191.33      207.24     25.89 o 
   9   2   2       41.45       28.55     16.91 o 
  10   2   2      103.61      105.71     20.63 o 
 -10   3   2       26.09        7.14      6.77 o 
  -9   3   2       43.06       45.04      7.36 o 
  -8   3   2      103.75      102.09      8.81 o 
  -7   3   2        0.30       -1.37      3.85 o 
  -6   3   2      244.87      260.53     10.60 o 
  -5   3   2      945.94      971.69     18.46 o 
  -4   3   2     4544.88     4345.25     33.86 o 
  -3   3   2     1954.31     1900.17     18.12 o 
  -2   3   2     1353.94     1241.72     14.28 o 
  -1   3   2       26.26       69.28      2.99 o 
   0   3   2     1375.65     1490.22     16.98 o 
   1   3   2     3139.19     2918.65     25.49 o 
   2   3   2      518.43      583.61      8.36 o 
   3   3   2      153.35      176.19      4.43 o 
   4   3   2      235.99      256.22      6.05 o 
   5   3   2      138.34      144.35      5.81 o 
   6   3   2      107.52      110.21      6.34 o 
   7   3   2       24.97       22.55      4.24 o 
   8   3   2        2.30       13.52      7.05 o 
   9   3   2       30.10       15.29     11.99 o 
  10   3   2       14.01       19.31     13.00 o 
 -10   4   2        0.26        4.89      7.24 o 
  -9   4   2        0.51        8.30      5.17 o 
  -8   4   2      174.62      174.22     10.51 o 
  -7   4   2      435.35      435.63     13.84 o 
  -6   4   2       78.59       86.17      9.46 o 
  -5   4   2       38.87       36.27      5.13 o 
  -4   4   2     2547.99     2610.03     21.17 o 
  -3   4   2      217.46      213.66      4.89 o 
  -2   4   2     1901.00     2012.33     17.48 o 
  -1   4   2     1305.41     1290.55     12.46 o 
   0   4   2     1175.82     1182.19     11.17 o 
   1   4   2     8486.49     8767.17     63.34 o 
   2   4   2     2168.57     2073.52     18.60 o 
   3   4   2       30.50       21.81      2.12 o 
   4   4   2      206.90      201.88      5.44 o 
   5   4   2       17.63       21.60      3.87 o 
   6   4   2       50.57       56.68      5.32 o 
   7   4   2      172.96      192.06     13.50 o 
   8   4   2      122.56      137.28     10.21 o 
   9   4   2       38.66       31.09     13.17 o 
  10   4   2       18.62       37.24     13.64 o 
 -10   5   2       36.94       33.94     10.51 o 
  -9   5   2       45.31       31.75      6.83 o 
  -8   5   2      171.31      167.41     13.06 o 
  -7   5   2        4.99        4.68      4.19 o 
  -6   5   2      273.84      273.74     10.81 o 
  -5   5   2       33.51       42.69      7.77 o 
  -4   5   2     1001.46      968.56     13.30 o 
  -3   5   2     2386.15     2368.84     19.36 o 
  -2   5   2      433.85      386.53      6.36 o 
  -1   5   2      758.48      758.04      9.41 o 
   0   5   2     1224.19     1241.49     11.84 o 
   1   5   2      228.52      251.79      6.69 o 
   2   5   2      248.50      282.14      5.89 o 
   3   5   2      499.83      443.88      8.34 o 
   4   5   2     2340.12     2381.75     21.14 o 
   5   5   2     2764.86     2651.02     27.07 o 
   6   5   2       88.29       80.35      5.91 o 
   7   5   2        2.92        6.61      3.15 o 
   8   5   2        2.59        0.97      5.48 o 
   9   5   2       77.04       96.02     18.80 o 
  10   5   2       19.07       14.89     13.27 o 
 -10   6   2        9.13       19.70     10.04 o 
  -9   6   2        9.27       -4.09      5.78 o 
  -8   6   2       42.55       67.78      7.93 o 
  -7   6   2       41.33       36.68      6.54 o 
  -6   6   2       62.16       82.86      7.57 o 
  -5   6   2      140.51      143.41      7.97 o 
  -4   6   2      708.96      696.57     10.17 o 
  -3   6   2      196.19      241.72      5.75 o 
  -2   6   2      303.04      294.58      6.51 o 
  -1   6   2      887.25      827.64     10.31 o 
   0   6   2     2262.89     2215.12     22.30 o 
   1   6   2     2231.94     2277.47     19.32 o 
   2   6   2     1970.92     2038.14     18.44 o 
   3   6   2     3314.16     3425.17     28.58 o 
   4   6   2      200.12      196.28      6.69 o 
   5   6   2        8.64       21.07      4.60 o 
   6   6   2      253.96      258.23      9.02 o 
   7   6   2       34.28       24.34      4.95 o 
   8   6   2       29.10       37.74     25.56 o 
   9   6   2       65.35       76.00     18.80 o 
  10   6   2       70.01       70.66     18.37 o 
 -10   7   2       38.90       40.79     17.98 o 
  -9   7   2       72.11       72.40     10.40 o 
  -8   7   2       85.03       92.01      8.66 o 
  -7   7   2       36.95       51.57      6.63 o 
  -6   7   2       13.16        8.22      6.81 o 
  -5   7   2       29.19       26.35      4.76 o 
  -4   7   2      210.01      234.62      7.26 o 
  -3   7   2       98.97      103.30      4.32 o 
  -2   7   2      513.57      461.29      8.41 o 
  -1   7   2       58.41       42.39      3.07 o 
   0   7   2     4729.45     5036.96     35.35 o 
   1   7   2      779.66      883.55     10.82 o 
   2   7   2     1291.66     1398.43     18.38 o 
   3   7   2     1341.98     1499.36     16.71 o 
   4   7   2      694.17      698.88     11.89 o 
   5   7   2      927.80      886.82     17.29 o 
   6   7   2      949.88      933.21     18.64 o 
   7   7   2      196.11      202.73     10.08 o 
   8   7   2      118.51      140.70     18.01 o 
   9   7   2       22.00       29.17     14.96 o 
  10   7   2        1.93        5.23     11.55 o 
 -10   8   2        1.67       -5.74     10.20 o 
  -9   8   2        4.59       14.73      8.52 o 
  -8   8   2       29.68       34.08     14.03 o 
  -7   8   2      354.71      325.69     12.67 o 
  -6   8   2      143.83      141.37      8.64 o 
  -5   8   2       10.25        9.80      5.37 o 
  -4   8   2      417.86      429.73      8.71 o 
  -3   8   2      189.66      189.49      5.67 o 
  -2   8   2     1078.71     1125.11     14.01 o 
  -1   8   2       39.62       41.88      3.21 o 
   0   8   2      935.11      912.35     12.95 o 
   1   8   2     7151.43     7380.95     50.61 o 
   2   8   2     6418.38     6797.71     48.13 o 
   3   8   2      410.02      413.41      8.09 o 
   4   8   2      154.92      164.65      8.45 o 
   5   8   2       46.10       39.10      6.30 o 
   6   8   2       49.79       45.33      6.06 o 
   7   8   2       41.34       49.72      6.24 o 
   8   8   2      400.64      402.26     20.99 o 
   9   8   2      164.80      163.41     16.21 o 
  -9   9   2        1.93        7.07      8.12 o 
  -8   9   2       10.02       16.67      7.96 o 
  -7   9   2       13.56       29.91      5.74 o 
  -6   9   2       50.08       46.14      5.92 o 
  -5   9   2        0.40        0.55      5.01 o 
  -4   9   2     1236.02     1207.48     15.09 o 
  -3   9   2     2889.08     2963.21     24.79 o 
  -2   9   2     1294.51     1165.61     14.80 o 
  -1   9   2     2833.08     2858.32     27.51 o 
   0   9   2      505.83      466.51      8.91 o 
   1   9   2     1621.60     1697.96     17.68 o 
   2   9   2     1922.43     1990.11     19.81 o 
   3   9   2       33.65       18.29      8.71 o 
   4   9   2     1250.96     1230.18     20.33 o 
   5   9   2      455.65      434.85     13.92 o 
   6   9   2      287.20      285.47     11.29 o 
   7   9   2        4.63        6.41      4.18 o 
   8   9   2        9.53       22.12      7.85 o 
   9   9   2        0.03        1.95      7.05 o 
  -9  10   2        6.03       -6.88     14.65 o 
  -8  10   2       21.63       29.89      9.58 o 
  -7  10   2      539.91      545.10     18.80 o 
  -6  10   2      120.03      105.02      7.92 o 
  -5  10   2      137.35      151.48      9.24 o 
  -4  10   2      601.07      601.70     11.22 o 
  -3  10   2        4.56        8.21      2.76 o 
  -2  10   2       11.57       26.50      3.53 o 
  -1  10   2      605.21      559.56     10.72 o 
   0  10   2       33.79       31.15      2.82 o 
   1  10   2       23.56       17.09      2.82 o 
   2  10   2       50.63       42.34      4.15 o 
   3  10   2       40.10       38.80      4.96 o 
   4  10   2      156.28      145.47      8.13 o 
   5  10   2       33.14       33.12      5.37 o 
   6  10   2       14.81        9.03      4.04 o 
   7  10   2       27.94       20.32      6.34 o 
   8  10   2        8.09       21.29      8.60 o 
   9  10   2       57.16       73.59     14.87 o 
  -9  11   2       40.57       46.33     24.71 o 
  -8  11   2       19.14       19.90      8.23 o 
  -7  11   2       32.73       25.66      9.23 o 
  -6  11   2       67.95       80.92      8.71 o 
  -5  11   2       44.57       43.77      5.70 o 
  -4  11   2      582.79      591.66     10.99 o 
  -3  11   2      283.55      273.03      7.29 o 
  -2  11   2      228.10      201.06      6.92 o 
  -1  11   2        2.48        4.33      2.55 o 
   0  11   2      118.78      112.28      5.09 o 
   1  11   2       61.82       67.37      4.58 o 
   2  11   2       40.52       32.00      3.56 o 
   3  11   2       66.62       78.87      8.87 o 
   4  11   2      275.48      247.61     10.05 o 
   5  11   2      309.17      305.52     11.13 o 
   6  11   2      331.91      330.67     12.13 o 
   7  11   2       10.80        5.81      4.28 o 
   8  11   2        0.64       -0.62      5.98 o 
   9  11   2        0.28        5.82      7.82 o 
  -9  12   2        6.64        4.62      8.55 o 
  -8  12   2      180.69      187.02     17.74 o 
  -7  12   2      184.31      210.68     24.61 o 
  -6  12   2      628.68      690.99     23.99 o 
  -5  12   2       14.19        9.28      6.12 o 
  -4  12   2      905.43      907.76     13.80 o 
  -3  12   2      184.49      163.01      6.14 o 
  -2  12   2       87.23       87.87      5.98 o 
  -1  12   2       11.25        5.03      4.36 o 
   0  12   2      236.19      230.10      8.33 o 
   1  12   2      476.79      435.71      9.57 o 
   2  12   2      317.24      328.18     10.49 o 
   3  12   2      530.20      499.32     17.99 o 
   4  12   2       86.65       82.10      6.89 o 
   5  12   2        0.02       -3.32      3.32 o 
   6  12   2      200.09      197.24     10.52 o 
   7  12   2       18.27       18.24      5.08 o 
   8  12   2      134.31      138.77     20.78 o 
   9  12   2       20.42       32.32      9.52 o 
  -9  13   2       13.44       14.25     12.71 o 
  -8  13   2      110.28      125.54     15.21 o 
  -7  13   2        4.93        9.28      7.83 o 
  -6  13   2      212.45      193.38     12.00 o 
  -5  13   2      182.24      174.19     10.95 o 
  -4  13   2      385.13      394.81     10.75 o 
  -3  13   2     2978.50     2843.41     26.02 o 
  -2  13   2      638.66      630.54     12.15 o 
  -1  13   2        1.64       -0.36      2.79 o 
   0  13   2       56.93       54.56      5.34 o 
   1  13   2       23.86       29.77      3.91 o 
   2  13   2       23.81       31.49      5.09 o 
   3  13   2       31.49       21.49      4.75 o 
   4  13   2      200.37      224.87     10.20 o 
   5  13   2      622.64      632.22     16.34 o 
   6  13   2      174.09      201.47     10.85 o 
   7  13   2       56.43       67.38      7.72 o 
   8  13   2        1.95       11.04      7.76 o 
   9  13   2        0.25       10.39      8.50 o 
  -8  14   2        8.93        3.14     16.10 o 
  -7  14   2       60.53       72.64     11.82 o 
  -6  14   2      114.64      136.39     11.51 o 
  -5  14   2      718.76      702.37     26.63 o 
  -4  14   2       64.22       66.97      5.84 o 
  -3  14   2      112.10      102.10      6.91 o 
  -2  14   2      333.45      310.83      9.03 o 
  -1  14   2      167.95      178.03      8.48 o 
   0  14   2     1055.08     1111.91     19.19 o 
   1  14   2     2493.64     2461.60     28.18 o 
   2  14   2       62.67       65.81      6.21 o 
   3  14   2      123.56      132.89      8.14 o 
   4  14   2        0.41        3.42      3.88 o 
   5  14   2       16.63       17.70      4.87 o 
   6  14   2       67.27       72.52      7.89 o 
   7  14   2       85.85       90.62      8.80 o 
   8  14   2      190.54      226.49     18.60 o 
  -8  15   2       56.83       73.28     12.79 o 
  -7  15   2       14.37        2.10      7.46 o 
  -6  15   2       42.58       33.73     11.33 o 
  -5  15   2        0.53        5.15      4.74 o 
  -4  15   2      231.46      244.19     10.25 o 
  -3  15   2      884.45      870.94     15.67 o 
  -2  15   2     1091.13     1079.29     19.87 o 
  -1  15   2     1200.83     1274.50     21.45 o 
   0  15   2     1092.81     1134.08     23.09 o 
   1  15   2      585.89      631.81     14.92 o 
   2  15   2       40.18       43.93      5.70 o 
   3  15   2       56.59       49.52      6.18 o 
   4  15   2        2.91        5.04      3.95 o 
   5  15   2      308.31      334.42     12.81 o 
   6  15   2      167.20      169.30     10.94 o 
   7  15   2      161.38      172.37     11.30 o 
   8  15   2        9.33        5.59      9.69 o 
  -8  16   2       14.97        4.85      7.68 o 
  -7  16   2        0.97        3.26      7.48 o 
  -6  16   2        1.50        6.25      7.02 o 
  -5  16   2       20.32       35.82      6.75 o 
  -4  16   2      127.14      132.25      8.62 o 
  -3  16   2      148.95      137.92      8.41 o 
  -2  16   2       14.50       19.21      4.77 o 
  -1  16   2      133.62      156.01      8.63 o 
   0  16   2      666.97      696.47     15.98 o 
   1  16   2      901.31      910.63     26.14 o 
   2  16   2      284.17      301.10     11.22 o 
   3  16   2      344.54      309.77     11.56 o 
   4  16   2      194.94      176.68     10.00 o 
   5  16   2       45.94       66.97      8.97 o 
   6  16   2       60.70       59.02      7.55 o 
   7  16   2       20.06       22.20      6.13 o 
   8  16   2       68.04       69.47     16.24 o 
  -8  17   2       36.01       36.73     11.38 o 
  -7  17   2       12.57        0.90      7.41 o 
  -6  17   2       66.89       74.21     11.91 o 
  -5  17   2       15.86       18.19      5.81 o 
  -4  17   2       92.25      100.80      7.87 o 
  -3  17   2      439.78      429.57     17.19 o 
  -2  17   2      209.07      197.09      9.77 o 
  -1  17   2        1.78        2.85      3.83 o 
   0  17   2      318.84      305.30     11.29 o 
   1  17   2       13.73       15.43      4.63 o 
   2  17   2       81.86       83.36      7.33 o 
   3  17   2       11.80       12.35      4.87 o 
   4  17   2      315.20      343.57     13.04 o 
   5  17   2      297.55      300.81     12.95 o 
   6  17   2      105.54      110.22      9.49 o 
   7  17   2        0.90        0.52      6.91 o 
   8  17   2       97.70      113.62     23.67 o 
  -7  18   2      143.85      126.93     15.65 o 
  -6  18   2      128.13      150.23     15.13 o 
  -5  18   2       29.96       26.54     12.69 o 
  -4  18   2        7.69        2.68      4.17 o 
  -3  18   2       53.59       54.46      6.52 o 
  -2  18   2        0.12       -0.65      3.83 o 
  -1  18   2        4.73       -1.06      3.79 o 
   0  18   2     1044.07     1058.88     25.22 o 
   1  18   2     1840.92     1761.49     27.44 o 
   2  18   2      668.93      634.92     16.34 o 
   3  18   2       28.66       35.62      6.44 o 
   4  18   2       13.21       14.90      5.17 o 
   5  18   2        0.23        2.69      4.10 o 
   6  18   2       10.36        7.17      5.08 o 
   7  18   2       14.83       18.57      6.05 o 
  -7  19   2        2.69       -8.44      9.96 o 
  -6  19   2       70.79      101.99     22.08 o 
  -5  19   2       52.82       43.48     15.87 o 
  -4  19   2       29.23       35.24      7.99 o 
  -3  19   2       92.97       88.01      7.91 o 
  -2  19   2      107.11       94.28      8.01 o 
  -1  19   2       98.95       97.41      7.88 o 
   0  19   2       16.29       27.32      6.84 o 
   1  19   2       63.43       81.56      9.43 o 
   2  19   2      282.77      252.53     11.47 o 
   3  19   2     1003.32     1012.35     21.92 o 
   4  19   2      700.96      727.53     28.69 o 
   5  19   2      666.93      666.17     19.18 o 
   6  19   2       82.58       98.13      9.85 o 
   7  19   2       14.74       17.54      6.57 o 
  -7  20   2       64.15       57.26     19.07 o 
  -6  20   2       43.61       27.82     15.46 o 
  -5  20   2       31.15       33.19     15.09 o 
  -4  20   2       11.50        5.05      5.98 o 
  -3  20   2       70.87       94.83      8.43 o 
  -2  20   2       26.55       28.80      5.78 o 
  -1  20   2        3.62        3.14      4.17 o 
   0  20   2       23.77       26.82      6.70 o 
   1  20   2     1061.18     1063.27     26.91 o 
   2  20   2      288.01      295.50     15.66 o 
   3  20   2      356.59      372.40     13.86 o 
   4  20   2       89.29       99.74     11.84 o 
   5  20   2        9.54       14.06      5.13 o 
   6  20   2       25.39       32.77      7.05 o 
   7  20   2       21.60       11.97      8.14 o 
  -6  21   2        2.75        3.44     13.13 o 
  -5  21   2        4.85        6.18     11.38 o 
  -4  21   2       69.40       72.06     18.20 o 
  -3  21   2      120.56      113.01      9.15 o 
  -2  21   2      453.98      486.62     15.78 o 
  -1  21   2       57.06       64.62      8.92 o 
   0  21   2      130.62      129.26     11.24 o 
   1  21   2      114.97      104.62     15.07 o 
   2  21   2        0.12        2.76      5.37 o 
   3  21   2       12.31        7.61      5.91 o 
   4  21   2      111.46      120.16     12.26 o 
   5  21   2       73.25       68.84      8.50 o 
   6  21   2        9.87       13.09      6.03 o 
  -6  22   2       26.19        9.15     14.72 o 
  -5  22   2       75.92       80.22     20.05 o 
  -4  22   2       93.56      109.72     11.45 o 
  -3  22   2      296.41      314.14     20.64 o 
  -2  22   2       46.86       53.37      7.23 o 
  -1  22   2        1.51       -1.53      5.45 o 
   0  22   2      339.73      292.82     15.89 o 
   1  22   2      512.74      562.62     20.75 o 
   2  22   2      198.60      192.73     14.05 o 
   3  22   2       17.22       19.08      7.34 o 
   4  22   2       82.32       80.55     11.97 o 
   5  22   2        0.97        1.48      6.20 o 
   6  22   2        0.06        1.48      6.24 o 
  -5  23   2       16.16       31.03     15.56 o 
  -4  23   2        1.10        5.08      6.26 o 
  -3  23   2      412.82      363.87     17.35 o 
  -2  23   2      241.55      210.06     13.91 o 
  -1  23   2      198.87      224.25     14.56 o 
   0  23   2      100.33      102.39     11.29 o 
   1  23   2       16.68       18.10      6.91 o 
   2  23   2        1.31       -5.63      7.19 o 
   3  23   2        0.44       -0.76      6.08 o 
   4  23   2       91.74       87.02     18.74 o 
   5  23   2       99.18       74.58     11.20 o 
  -4  24   2       28.89       36.21      8.45 o 
  -3  24   2        0.51       12.35      6.56 o 
  -2  24   2      145.11      158.62     25.01 o 
  -1  24   2       27.45       24.67      7.22 o 
   0  24   2       78.53       86.58     10.87 o 
   1  24   2       18.05       28.48      8.06 o 
   2  24   2        9.19       11.18      7.83 o 
   3  24   2       27.08       32.21      8.61 o 
   4  24   2        0.43        2.73      8.69 o 
  -4  25   2      132.69      111.06     12.32 o 
  -3  25   2      187.62      187.37     20.22 o 
  -2  25   2      110.89      135.06     15.54 o 
  -1  25   2       39.18       36.79      8.53 o 
   0  25   2      109.29      118.41     17.19 o 
   1  25   2       25.05       23.47      7.99 o 
   2  25   2       28.53       15.75      7.45 o 
   3  25   2       63.00       69.08     11.06 o 
   4  25   2        0.72        4.13      8.33 o 
  -3  26   2        6.37       11.64      8.28 o 
  -2  26   2        1.92       12.75      7.99 o 
  -1  26   2       15.70        7.13      8.64 o 
   0  26   2       58.38       63.20     10.54 o 
   1  26   2       82.05       78.25     11.68 o 
   2  26   2       46.02       44.66      9.51 o 
   3  26   2        2.77       -3.41     11.14 o 
  -1  27   2        9.33       13.85      8.72 o 
   0  27   2        3.54        6.71     10.78 o 
   1  27   2       55.03       30.32     15.80 o 
 -10   0   3        0.39        2.60      7.80 o 
  -9   0   3       39.84       25.40     22.16 o 
  -8   0   3       10.69        7.65      6.88 o 
  -7   0   3        5.77        6.34      9.86 o 
  -6   0   3      299.79      292.36     15.78 o 
  -5   0   3      627.45      563.62     19.89 o 
  -4   0   3      502.24      497.87     20.70 o 
  -3   0   3        1.10       -3.40      3.55 o 
  -2   0   3     1230.29     1168.24     21.64 o 
  -1   0   3     2501.34     2679.58     92.62 o 
   0   0   3      995.62     1144.12     18.64 o 
   1   0   3     3214.83     3150.20     38.20 o 
   2   0   3       14.50       29.04      3.29 o 
   3   0   3      220.97      197.88      7.12 o 
   4   0   3      323.18      325.15      9.92 o 
   5   0   3      522.09      523.76     13.66 o 
   6   0   3       35.85       31.04      7.58 o 
   7   0   3       17.87       17.11      6.10 o 
   8   0   3      374.01      407.32     19.12 o 
   9   0   3       74.66       61.38     14.75 o 
 -10   1   3        0.70        2.42      5.68 o 
  -9   1   3       32.21       30.61      6.85 o 
  -8   1   3       83.57       93.17      8.67 o 
  -7   1   3      299.55      290.38     15.53 o 
  -6   1   3      141.76      131.26      8.51 o 
  -5   1   3       20.82       12.38      4.31 o 
  -4   1   3      199.93      189.16      7.87 o 
  -3   1   3     2697.55     2535.41     31.36 o 
  -2   1   3     1394.52     1370.43     15.45 o 
  -1   1   3      277.37      253.23      5.70 o 
   0   1   3      194.52      222.97      8.38 o 
   1   1   3      353.95      392.97      6.71 o 
   2   1   3     1052.29     1075.37     10.92 o 
   3   1   3      378.18      457.50      7.37 o 
   4   1   3        9.84        6.97      2.50 o 
   5   1   3      759.31      672.03     12.32 o 
   6   1   3      244.26      223.85      9.38 o 
   7   1   3      286.86      272.78     10.43 o 
   8   1   3       35.92       36.34      5.68 o 
   9   1   3        6.73       17.29      7.53 o 
  10   1   3       45.56       31.43     13.77 o 
 -10   2   3        0.03        2.57      5.80 o 
  -9   2   3        3.51        3.68      5.35 o 
  -8   2   3       65.58       67.35     11.24 o 
  -7   2   3      127.97      132.46     10.46 o 
  -6   2   3      378.36      366.72     12.40 o 
  -5   2   3      444.38      451.05     12.66 o 
  -4   2   3     1222.73     1179.38     18.55 o 
  -3   2   3      578.40      620.18     12.03 o 
  -2   2   3      144.52      157.60      3.77 o 
  -1   2   3       96.62      103.81      4.97 o 
   0   2   3      462.59      517.52      8.43 o 
   1   2   3      792.74      767.14      9.42 o 
   2   2   3     1029.75     1011.04     10.33 o 
   3   2   3      251.27      214.89      5.10 o 
   4   2   3     1856.08     1854.90     17.63 o 
   5   2   3      104.63       98.28      5.72 o 
   6   2   3        0.11       -2.17      3.15 o 
   7   2   3      602.41      602.33     15.24 o 
   8   2   3       45.00       49.93      6.36 o 
   9   2   3      130.06      133.93     19.65 o 
  10   2   3       50.90       50.37     14.89 o 
 -10   3   3       30.52       18.57     11.89 o 
  -9   3   3       43.94       43.41     11.93 o 
  -8   3   3      199.54      187.42     11.17 o 
  -7   3   3      303.91      282.20     13.47 o 
  -6   3   3        1.97        1.55      4.16 o 
  -5   3   3      250.63      241.36      9.68 o 
  -4   3   3      415.87      402.20     11.02 o 
  -3   3   3     1416.58     1425.96     18.99 o 
  -2   3   3      860.56      882.07      9.56 o 
  -1   3   3     1188.50     1250.29     12.78 o 
   0   3   3     4751.96     4717.56     37.35 o 
   1   3   3      332.27      356.75      7.21 o 
   2   3   3      509.85      564.97      9.06 o 
   3   3   3     4249.09     4423.04     44.18 o 
   4   3   3      287.79      274.53      7.70 o 
   5   3   3     1093.18     1086.60     16.23 o 
   6   3   3      914.79      908.98     15.95 o 
   7   3   3      106.94      109.98      7.79 o 
   8   3   3      131.30      146.74     10.82 o 
   9   3   3        0.16        6.75      9.52 o 
  10   3   3        0.95       13.07     11.04 o 
 -10   4   3        7.01       10.92      6.27 o 
  -9   4   3        0.01       -0.40      5.14 o 
  -8   4   3       62.97       61.74      7.64 o 
  -7   4   3      459.84      433.20     17.19 o 
  -6   4   3      569.82      517.48     14.39 o 
  -5   4   3      250.96      267.76     10.17 o 
  -4   4   3      263.25      235.72      8.77 o 
  -3   4   3       33.80       19.21      2.20 o 
  -2   4   3      252.82      244.30      6.78 o 
  -1   4   3      198.49      205.27      5.10 o 
   0   4   3      125.56      107.51      4.30 o 
   1   4   3     3691.75     3608.60     30.25 o 
   2   4   3     1489.34     1299.96     15.99 o 
   3   4   3      195.25      167.87      5.80 o 
   4   4   3      150.78      180.56      6.62 o 
   5   4   3      189.63      200.84      7.61 o 
   6   4   3      128.83      141.57      7.10 o 
   7   4   3        2.97        0.42      4.00 o 
   8   4   3       15.47       10.36      5.24 o 
   9   4   3        6.38       22.65     12.26 o 
  10   4   3       25.27       23.16     12.83 o 
 -10   5   3       12.13       12.96      6.38 o 
  -9   5   3        2.52       -0.66      5.20 o 
  -8   5   3        1.85        3.07      4.69 o 
  -7   5   3       13.01       12.49      4.66 o 
  -6   5   3      460.83      416.55     13.31 o 
  -5   5   3       17.37       21.29      7.67 o 
  -4   5   3     1313.57     1252.94     19.60 o 
  -3   5   3       90.33       84.87      3.77 o 
  -2   5   3     3175.95     3430.66     27.32 o 
  -1   5   3        2.95       17.08      3.53 o 
   0   5   3      492.53      423.52      7.04 o 
   1   5   3     1826.86     1738.82     19.87 o 
   2   5   3      405.54      426.52      7.97 o 
   3   5   3       18.74       15.61      2.86 o 
   4   5   3      590.62      600.67     11.30 o 
   5   5   3      938.62      951.47     15.36 o 
   6   5   3      176.32      177.53      9.01 o 
   7   5   3       40.83       38.59      5.90 o 
   8   5   3       10.04        3.79      4.61 o 
   9   5   3       21.10       12.26     11.51 o 
 -10   6   3        1.85       10.28      9.03 o 
  -9   6   3        0.16        3.39      5.22 o 
  -8   6   3        0.30       -1.27      4.72 o 
  -7   6   3       47.60       51.05      6.64 o 
  -6   6   3      188.49      169.65     10.24 o 
  -5   6   3       56.50       50.87      6.38 o 
  -4   6   3      421.47      406.24     11.36 o 
  -3   6   3     1300.91     1204.71     13.29 o 
  -2   6   3      399.40      388.10      7.70 o 
  -1   6   3     3019.63     2985.19     24.75 o 
   0   6   3      805.58      813.65     10.21 o 
   1   6   3     3160.19     3139.69     25.40 o 
   2   6   3     2810.82     2690.68     33.29 o 
   3   6   3     2900.86     2757.02     30.00 o 
   4   6   3      255.36      249.62      7.64 o 
   5   6   3       10.15        8.64      3.89 o 
   6   6   3       31.22       28.35      4.95 o 
   7   6   3      147.72      160.38      9.31 o 
   8   6   3       66.93       65.40     14.42 o 
   9   6   3        1.50        2.84     10.50 o 
  -9   7   3        7.09        3.05      5.04 o 
  -8   7   3       83.12       83.64      8.54 o 
  -7   7   3        4.24       13.23      4.77 o 
  -6   7   3      201.44      205.52     10.28 o 
  -5   7   3       69.92       55.16      6.05 o 
  -4   7   3      152.85      125.06      8.28 o 
  -3   7   3     1475.04     1529.58     15.85 o 
  -2   7   3     1461.89     1406.37     15.94 o 
  -1   7   3     3264.53     3343.86     27.39 o 
   0   7   3     4887.94     5122.29     36.93 o 
   1   7   3     1944.69     2130.86     19.97 o 
   2   7   3      801.32      740.19     23.23 o 
   3   7   3      186.15      180.45      6.18 o 
   4   7   3       12.52       20.39      4.62 o 
   5   7   3       57.41       58.76      6.23 o 
   6   7   3      280.23      268.40     10.80 o 
   7   7   3      445.77      421.60     15.99 o 
   8   7   3       56.77       42.29      7.63 o 
   9   7   3       23.95       27.65     13.88 o 
  -9   8   3        1.37        4.77      5.35 o 
  -8   8   3       21.29       37.00      6.54 o 
  -7   8   3       41.31       54.42      7.60 o 
  -6   8   3      565.97      563.60     15.46 o 
  -5   8   3        2.66        9.10      4.13 o 
  -4   8   3      580.22      610.21     14.09 o 
  -3   8   3      948.44      933.92     12.38 o 
  -2   8   3      449.52      461.75     11.15 o 
  -1   8   3      228.26      251.53      7.68 o 
   0   8   3     1582.68     1570.13     19.53 o 
   1   8   3     3746.20     3855.86     40.45 o 
   2   8   3     1779.57     1814.92     23.29 o 
   3   8   3      711.68      720.02     16.87 o 
   4   8   3      338.24      324.68     10.68 o 
   5   8   3      601.78      594.02     20.07 o 
   6   8   3      103.63      104.56      7.76 o 
   7   8   3        0.98        1.99      3.82 o 
   8   8   3       62.74       63.68      9.55 o 
   9   8   3      215.68      165.40     23.94 o 
  -9   9   3       64.44       78.20     13.52 o 
  -8   9   3        2.41        2.71      4.86 o 
  -7   9   3      156.59      188.48     14.23 o 
  -6   9   3       54.70       51.50      6.61 o 
  -5   9   3       48.50       63.41      6.38 o 
  -4   9   3       49.33       37.77      5.66 o 
  -3   9   3      316.85      336.95      7.85 o 
  -2   9   3      407.42      390.69      8.76 o 
  -1   9   3        6.97       20.30      3.02 o 
   0   9   3     1425.21     1413.51     16.70 o 
   1   9   3      114.45      100.12      7.52 o 
   2   9   3        0.83       -2.23      2.90 o 
   3   9   3       65.16       68.13      9.96 o 
   4   9   3       22.37       30.64      5.09 o 
   5   9   3      530.00      504.27     14.65 o 
   6   9   3      849.98      858.51     19.17 o 
   7   9   3      322.65      336.13     18.02 o 
   8   9   3        0.73       -2.16      4.30 o 
   9   9   3       30.18       57.16     17.56 o 
  -9  10   3        0.05        0.96      8.53 o 
  -8  10   3      150.60      163.09     13.19 o 
  -7  10   3       37.48       50.04      7.22 o 
  -6  10   3      581.57      575.97     15.83 o 
  -5  10   3        3.05        6.64      4.15 o 
  -4  10   3      900.58      896.98     14.91 o 
  -3  10   3      913.52      885.73     12.73 o 
  -2  10   3       39.47       43.52      4.21 o 
  -1  10   3       92.53      104.55      5.05 o 
   0  10   3     2102.05     2125.73     20.51 o 
   1  10   3      480.02      423.85      8.78 o 
   2  10   3     1429.34     1360.84     20.77 o 
   3  10   3      203.14      188.91     12.62 o 
   4  10   3       23.06       26.73      6.35 o 
   5  10   3      246.74      227.75     10.38 o 
   6  10   3      404.13      360.83     12.91 o 
   7  10   3       15.47       16.49      5.17 o 
   8  10   3        7.65        6.62      4.87 o 
   9  10   3       31.31       19.14     12.19 o 
  -9  11   3       17.01       18.18     10.29 o 
  -8  11   3      195.71      217.63     20.13 o 
  -7  11   3       20.67       22.39      8.98 o 
  -6  11   3       48.68       34.81      5.98 o 
  -5  11   3       86.01       88.17      7.26 o 
  -4  11   3      223.70      252.47      8.55 o 
  -3  11   3      520.38      524.66     13.41 o 
  -2  11   3       44.92       31.58      4.12 o 
  -1  11   3       50.01       72.76      4.77 o 
   0  11   3       50.49       30.16      4.63 o 
   1  11   3      428.09      417.79     11.38 o 
   2  11   3       31.76       46.11      6.07 o 
   3  11   3       32.09       39.55      5.39 o 
   4  11   3       52.73       53.01      5.99 o 
   5  11   3      123.93      128.40      8.46 o 
   6  11   3       40.21       51.54      6.44 o 
   7  11   3       30.25       29.06      5.97 o 
   8  11   3        9.24        5.88      5.16 o 
   9  11   3        0.09        8.31     11.41 o 
  -9  12   3        2.82        2.13      9.16 o 
  -8  12   3       21.81       24.84      9.64 o 
  -7  12   3      328.74      331.44     17.79 o 
  -6  12   3      178.85      181.16     12.13 o 
  -5  12   3       90.36      113.47      8.47 o 
  -4  12   3       62.67       78.03      5.73 o 
  -3  12   3       18.12       22.86      3.68 o 
  -2  12   3       26.21       23.72      4.05 o 
  -1  12   3      493.13      486.10     10.44 o 
   0  12   3      193.96      200.55      8.15 o 
   1  12   3        8.34       10.08      3.77 o 
   2  12   3      422.80      382.70     11.61 o 
   3  12   3      682.41      723.46     16.14 o 
   4  12   3      811.88      781.55     17.89 o 
   5  12   3       24.60       44.90      7.87 o 
   6  12   3       17.66       29.23      5.84 o 
   7  12   3       75.20       74.30      8.18 o 
   8  12   3       64.80       75.57      8.60 o 
   9  12   3       99.80      100.10     20.43 o 
  -8  13   3       93.77      102.32     17.51 o 
  -7  13   3      152.61      145.22     15.63 o 
  -6  13   3       17.80        9.33      6.63 o 
  -5  13   3       53.96       68.33      8.22 o 
  -4  13   3      322.70      344.30     10.04 o 
  -3  13   3      562.51      564.15     11.85 o 
  -2  13   3     1024.22      967.78     15.39 o 
  -1  13   3      391.42      335.40     10.75 o 
   0  13   3      223.39      221.28     10.55 o 
   1  13   3      206.36      205.06      9.01 o 
   2  13   3       18.02       13.22      4.18 o 
   3  13   3       12.34       19.04      4.49 o 
   4  13   3       41.09       55.04      6.57 o 
   5  13   3      666.84      656.62     17.31 o 
   6  13   3      466.18      446.17     14.95 o 
   7  13   3      125.93      142.11     10.34 o 
   8  13   3        8.57       -0.52      5.82 o 
  -8  14   3        3.95        0.95      8.44 o 
  -7  14   3       52.10       46.93     15.02 o 
  -6  14   3      175.30      201.60     13.12 o 
  -5  14   3      511.24      553.99     18.13 o 
  -4  14   3      642.18      684.66     16.04 o 
  -3  14   3      510.42      522.53     13.23 o 
  -2  14   3      331.97      337.92     11.18 o 
  -1  14   3       77.81       79.91      6.58 o 
   0  14   3       24.68       40.82      5.45 o 
   1  14   3     1013.13     1034.25     19.16 o 
   2  14   3      187.71      202.71      9.51 o 
   3  14   3      162.06      197.05     13.10 o 
   4  14   3        1.03        1.62      4.19 o 
   5  14   3      486.55      468.23     14.95 o 
   6  14   3       55.55       56.63      7.35 o 
   7  14   3        1.21        4.81      5.67 o 
   8  14   3      145.45      131.33     16.56 o 
  -8  15   3        7.19        2.25     14.13 o 
  -7  15   3       92.67       90.14     13.82 o 
  -6  15   3        0.05       -3.72      4.65 o 
  -5  15   3        0.48       -0.05      4.46 o 
  -4  15   3      105.74      101.96      7.61 o 
  -3  15   3      200.72      214.72      9.80 o 
  -2  15   3      162.99      164.34     10.27 o 
  -1  15   3       55.07       66.40      6.28 o 
   0  15   3      312.25      344.52     15.15 o 
   1  15   3        4.26       -0.53      3.54 o 
   2  15   3        0.99       -0.64      3.50 o 
   3  15   3       35.93       42.03      6.01 o 
   4  15   3        9.64        8.94      4.58 o 
   5  15   3      229.76      238.13     13.78 o 
   6  15   3      719.25      743.36     20.02 o 
   7  15   3      263.38      271.47     13.82 o 
   8  15   3      187.09      192.07     12.70 o 
  -8  16   3       16.19       13.51      9.23 o 
  -7  16   3       27.73       29.19     10.19 o 
  -6  16   3       38.72       38.81      7.67 o 
  -5  16   3       95.44      104.06     10.02 o 
  -4  16   3      236.10      266.18     12.50 o 
  -3  16   3      114.50      148.31     12.36 o 
  -2  16   3       72.86       67.89      6.64 o 
  -1  16   3       52.58       53.47      6.20 o 
   0  16   3       52.67       48.43      7.26 o 
   1  16   3       33.26       16.08      5.74 o 
   2  16   3        6.17        3.26      3.87 o 
   3  16   3       65.74       56.49      6.68 o 
   4  16   3      563.96      514.26     19.41 o 
   5  16   3       61.75       72.49      8.90 o 
   6  16   3       38.90       40.69      6.81 o 
   7  16   3       51.61       75.28     14.63 o 
   8  16   3        1.29        1.92      5.67 o 
  -7  17   3        3.48       -0.60     19.48 o 
  -6  17   3        0.26       -4.64      4.64 o 
  -5  17   3        3.56        1.85     10.35 o 
  -4  17   3        0.42        4.26      4.79 o 
  -3  17   3      730.57      726.95     17.42 o 
  -2  17   3     1469.05     1387.97     37.37 o 
  -1  17   3      448.40      456.74     13.68 o 
   0  17   3      174.92      166.06     16.23 o 
   1  17   3        3.03       -5.74      6.13 o 
   2  17   3        7.90        1.28      3.76 o 
   3  17   3      202.48      208.72     10.75 o 
   4  17   3      293.59      271.54     12.36 o 
   5  17   3      187.59      165.99     10.94 o 
   6  17   3        1.81        6.85      5.79 o 
   7  17   3        0.89        3.65      5.10 o 
  -7  18   3       25.62       22.75     14.55 o 
  -6  18   3       27.99       35.92     14.58 o 
  -5  18   3       11.44       19.99      7.59 o 
  -4  18   3        1.46        4.17      4.74 o 
  -3  18   3        0.68        1.20      3.93 o 
  -2  18   3        4.84       13.33      4.57 o 
  -1  18   3       94.63       78.36      8.82 o 
   0  18   3      164.75      151.88     20.61 o 
   1  18   3     2862.68     2578.98     48.30 o 
   2  18   3     1243.93     1200.61     23.51 o 
   3  18   3      363.86      373.96     14.49 o 
   4  18   3       68.06       71.50      7.69 o 
   5  18   3        7.57       11.90      5.04 o 
   6  18   3       15.88       21.90      6.27 o 
   7  18   3        0.21       13.34      6.01 o 
  -7  19   3       38.94       56.82     18.97 o 
  -6  19   3       22.98       14.35     12.32 o 
  -5  19   3      122.33      118.68     14.25 o 
  -4  19   3       41.04       43.93      7.57 o 
  -3  19   3      125.44      128.05      9.01 o 
  -2  19   3       81.71       74.18      7.51 o 
  -1  19   3      493.09      493.17     21.08 o 
   0  19   3      633.97      622.44     20.18 o 
   1  19   3      504.14      484.88     23.34 o 
   2  19   3        0.15       -3.36      3.82 o 
   3  19   3        7.10        0.29      4.19 o 
   4  19   3       42.97       37.90      6.54 o 
   5  19   3       63.05       59.39      7.79 o 
   6  19   3       37.30       29.00      7.56 o 
   7  19   3       39.50       51.06      8.20 o 
  -6  20   3       44.12       63.94     18.97 o 
  -5  20   3       16.35       35.72     15.36 o 
  -4  20   3       47.91       76.23      9.22 o 
  -3  20   3       21.20       19.51      6.51 o 
  -2  20   3       10.32       19.89      5.40 o 
  -1  20   3        2.35        8.34      5.68 o 
   0  20   3      266.71      260.00     14.59 o 
   1  20   3      468.63      475.12     35.55 o 
   2  20   3      414.18      398.75     14.21 o 
   3  20   3       99.01       94.12      8.71 o 
   4  20   3       78.71       76.72      8.38 o 
   5  20   3       27.18       32.37      6.85 o 
   6  20   3        1.45        5.71      5.43 o 
  -6  21   3       18.99       30.28     14.52 o 
  -5  21   3        1.70      -10.06     10.06 o 
  -4  21   3       55.41       53.66     15.43 o 
  -3  21   3      125.07      143.92     10.19 o 
  -2  21   3       60.85       49.41      8.20 o 
  -1  21   3      253.94      257.74     14.78 o 
   0  21   3       86.56       96.52     10.66 o 
   1  21   3       19.27        5.54      6.05 o 
   2  21   3        3.28       -2.61      5.00 o 
   3  21   3      146.39      141.50     10.48 o 
   4  21   3       39.00       51.63     12.91 o 
   5  21   3      112.91      108.91     10.41 o 
   6  21   3       28.72       48.25      8.25 o 
  -5  22   3        9.68       -0.61     11.44 o 
  -4  22   3      151.83      146.46     23.13 o 
  -3  22   3      128.08      157.79     11.24 o 
  -2  22   3      174.41      149.03     12.38 o 
  -1  22   3       29.51       41.51      9.94 o 
   0  22   3        1.61       13.31      6.97 o 
   1  22   3       63.69       61.40      9.30 o 
   2  22   3      151.69      140.83     12.91 o 
   3  22   3       27.04       16.35      6.94 o 
   4  22   3        2.09        3.70      6.54 o 
   5  22   3        8.76       16.53      6.46 o 
  -5  23   3       26.43       18.60     13.54 o 
  -4  23   3      111.50      183.86     25.76 o 
  -3  23   3       46.31       40.01      8.28 o 
  -2  23   3      273.96      284.02     16.10 o 
  -1  23   3        1.63        0.91      5.06 o 
   0  23   3       16.74       19.64      6.77 o 
   1  23   3       23.51       25.94      7.66 o 
   2  23   3       21.86       26.20      7.65 o 
   3  23   3        0.40        0.11      6.25 o 
   4  23   3        2.14       15.44      7.78 o 
   5  23   3      147.23      172.17     18.77 o 
  -4  24   3      183.10      169.48     26.40 o 
  -3  24   3      133.72      120.91     12.04 o 
  -2  24   3        2.72        6.94      6.10 o 
  -1  24   3       89.03       97.55     11.49 o 
   0  24   3       57.36       46.97     11.28 o 
   1  24   3       77.57       67.48     10.59 o 
   2  24   3       40.09       25.58     12.47 o 
   3  24   3       37.95       35.18      9.16 o 
   4  24   3       30.95       16.23      9.22 o 
  -3  25   3       70.95       79.28     13.07 o 
  -2  25   3       43.81       39.47      8.71 o 
  -1  25   3       31.64       36.40      8.71 o 
   0  25   3      103.71      104.33     13.08 o 
   1  25   3       40.67       27.53      9.59 o 
   2  25   3       60.81       54.75      9.98 o 
   3  25   3        4.41        3.43      6.44 o 
  -2  26   3        0.43        7.19      6.42 o 
  -1  26   3        7.09        4.02      6.87 o 
   0  26   3        0.66       -1.50      6.09 o 
   1  26   3       41.12       39.47      9.41 o 
   2  26   3       12.14       -9.52     11.17 o 
  -9   0   4        5.87        1.01      7.48 o 
  -8   0   4       11.41       -1.99      6.94 o 
  -7   0   4       13.86       22.46      8.14 o 
  -6   0   4       51.93       74.74     10.22 o 
  -5   0   4      612.21      636.55     21.47 o 
  -4   0   4      482.38      456.84     17.02 o 
  -3   0   4      184.15      153.06      9.84 o 
  -2   0   4       78.51       76.57      4.61 o 
  -1   0   4     1601.23     1717.06     26.32 o 
   0   0   4      512.55      524.36     15.87 o 
   1   0   4      551.37      692.30     15.66 o 
   2   0   4     6312.15     6348.96     58.21 o 
   3   0   4        2.65        9.08      3.29 o 
   4   0   4       13.84       11.86      3.93 o 
   5   0   4        7.16        6.21      8.12 o 
   6   0   4       27.85       37.60      7.41 o 
   7   0   4       29.91       33.23      7.66 o 
   8   0   4      207.93      204.26     15.18 o 
   9   0   4      179.31      153.15     14.72 o 
  -9   1   4        9.47        2.70      5.46 o 
  -8   1   4       76.79       76.03      9.62 o 
  -7   1   4      180.65      169.35     10.42 o 
  -6   1   4      111.25      107.84     11.54 o 
  -5   1   4       27.77       18.87      5.69 o 
  -4   1   4       14.99       10.12      4.02 o 
  -3   1   4      744.23      740.22     13.99 o 
  -2   1   4     1492.85     1450.66     21.59 o 
  -1   1   4       25.66       41.67      3.32 o 
   0   1   4       69.53      110.64      4.71 o 
   1   1   4       21.34       37.80      3.25 o 
   2   1   4     2848.45     2807.67     24.45 o 
   3   1   4       52.81       51.27      3.69 o 
   4   1   4       26.08       28.56      3.91 o 
   5   1   4      963.54      997.47     18.50 o 
   6   1   4     1202.79     1157.97     27.09 o 
   7   1   4      251.05      288.40     11.31 o 
   8   1   4      214.38      188.86     11.77 o 
   9   1   4       33.21       26.17     11.51 o 
  -9   2   4        8.10        3.04      5.45 o 
  -8   2   4        1.08        1.45      4.62 o 
  -7   2   4       96.67       92.82      8.56 o 
  -6   2   4       37.22       50.73      6.35 o 
  -5   2   4      151.30      171.53      8.88 o 
  -4   2   4       85.36       83.62      7.52 o 
  -3   2   4      154.08      117.78      7.65 o 
  -2   2   4      352.85      400.70      6.86 o 
  -1   2   4      291.52      287.79      7.07 o 
   0   2   4       11.71       17.73      2.75 o 
   1   2   4     1541.82     1571.48     17.98 o 
   2   2   4      975.26      957.11     11.08 o 
   3   2   4      697.68      731.44      9.91 o 
   4   2   4      605.32      652.49     12.03 o 
   5   2   4      622.39      613.52     14.35 o 
   6   2   4        7.71        7.80      3.87 o 
   7   2   4       15.90       16.57      5.09 o 
   8   2   4       51.37       32.30      6.88 o 
   9   2   4        0.37        6.05      6.44 o 
  -9   3   4       57.08       66.55      8.84 o 
  -8   3   4       85.47       62.75      8.51 o 
  -7   3   4      385.19      383.63     14.15 o 
  -6   3   4       32.27       18.06      5.53 o 
  -5   3   4       17.46       17.97      4.63 o 
  -4   3   4        0.14        1.32      3.66 o 
  -3   3   4      172.16      197.47      7.67 o 
  -2   3   4      882.97      814.22     10.77 o 
  -1   3   4      797.63      733.58     10.31 o 
   0   3   4     2517.78     2425.65     24.23 o 
   1   3   4      669.86      664.76     10.80 o 
   2   3   4      424.31      391.65      9.63 o 
   3   3   4        0.03        2.27      2.41 o 
   4   3   4        1.56        4.42      2.93 o 
   5   3   4      885.89      857.18     14.84 o 
   6   3   4      300.84      304.86     10.97 o 
   7   3   4      237.09      229.95     12.86 o 
   8   3   4        4.45       11.20      5.22 o 
   9   3   4       35.42       19.66      6.55 o 
  -9   4   4        0.48        9.42      5.43 o 
  -8   4   4        9.69        6.45      4.77 o 
  -7   4   4       87.59       91.48      8.50 o 
  -6   4   4      648.16      689.81     34.12 o 
  -5   4   4      136.49      136.61      8.28 o 
  -4   4   4      454.94      453.04     12.35 o 
  -3   4   4       48.45       48.75      4.96 o 
  -2   4   4      425.80      382.53      7.52 o 
  -1   4   4        0.12        6.95      2.15 o 
   0   4   4      215.76      237.87      9.78 o 
   1   4   4     5571.05     5654.38     45.64 o 
   2   4   4     5786.30     5903.52     50.61 o 
   3   4   4      879.05      951.11     14.04 o 
   4   4   4      318.88      319.65      8.89 o 
   5   4   4        0.86       -0.74      2.94 o 
   6   4   4      363.26      353.59     14.24 o 
   7   4   4        8.47        3.37      5.03 o 
   8   4   4       17.71        5.37      5.10 o 
   9   4   4       48.47       46.37      8.23 o 
  -9   5   4       46.45       32.70      7.24 o 
  -8   5   4        6.95       -2.18      4.38 o 
  -7   5   4       29.94       30.49      6.18 o 
  -6   5   4        2.07        0.14      3.74 o 
  -5   5   4        0.44       -0.54      3.36 o 
  -4   5   4        0.14        0.23      3.60 o 
  -3   5   4     1883.75     1868.52     20.08 o 
  -2   5   4     3211.56     3071.98     26.41 o 
  -1   5   4      760.89      672.36     10.48 o 
   0   5   4       87.70       81.06      4.48 o 
   1   5   4       95.39       79.46      4.35 o 
   2   5   4        0.60       -0.11      2.63 o 
   3   5   4        2.16       -2.40      2.40 o 
   4   5   4      250.15      242.64     10.34 o 
   5   5   4       13.32        8.69      3.71 o 
   6   5   4       97.32       90.40      7.39 o 
   7   5   4       16.96       17.69      8.32 o 
   8   5   4        4.79       13.25      5.80 o 
   9   5   4        0.35        7.10      5.42 o 
  -9   6   4       27.19       22.96      6.38 o 
  -8   6   4       67.51       61.41     10.27 o 
  -7   6   4       60.83       63.01      7.53 o 
  -6   6   4      352.98      342.21     14.81 o 
  -5   6   4       45.95       54.63      6.13 o 
  -4   6   4      760.78      803.77     16.44 o 
  -3   6   4     2295.77     2305.96     23.48 o 
  -2   6   4      148.72      149.70      5.56 o 
  -1   6   4      132.33      128.65      6.49 o 
   0   6   4       30.79       39.28      3.16 o 
   1   6   4      156.89      145.97      5.35 o 
   2   6   4      786.86      816.34     17.18 o 
   3   6   4     1366.88     1389.93     17.63 o 
   4   6   4       28.94       28.44      4.70 o 
   5   6   4       77.51       76.22      6.81 o 
   6   6   4        1.72        4.46      3.68 o 
   7   6   4        0.03       -2.13      3.98 o 
   8   6   4        3.14        4.40      6.72 o 
   9   6   4      105.40      122.26     11.88 o 
  -9   7   4        3.39        1.13      5.44 o 
  -8   7   4       24.96       14.05      5.56 o 
  -7   7   4       93.10       93.38      8.84 o 
  -6   7   4        9.06        3.43      5.28 o 
  -5   7   4      458.50      397.52     12.71 o 
  -4   7   4        0.21        0.94      3.51 o 
  -3   7   4       97.92       87.01      5.28 o 
  -2   7   4     1336.14     1237.23     15.46 o 
  -1   7   4     2106.54     2003.61     20.28 o 
   0   7   4     2415.98     2463.56     22.54 o 
   1   7   4     2908.73     2990.07     42.70 o 
   2   7   4      107.39      136.28      6.99 o 
   3   7   4       16.75       11.27      3.98 o 
   4   7   4      232.63      246.69      9.65 o 
   5   7   4        5.87       10.81      4.06 o 
   6   7   4       54.56       53.52      6.32 o 
   7   7   4      346.49      357.34     15.40 o 
   8   7   4       37.43       42.71      8.73 o 
   9   7   4       39.41       56.00     13.84 o 
  -9   8   4       37.66       39.43      7.66 o 
  -8   8   4       47.31       24.56      6.26 o 
  -7   8   4        0.58        1.82      4.47 o 
  -6   8   4      117.34      129.73      9.09 o 
  -5   8   4      233.52      220.66     10.26 o 
  -4   8   4       65.31       76.33      6.53 o 
  -3   8   4      852.29      898.64     14.22 o 
  -2   8   4      344.53      349.89     11.11 o 
  -1   8   4       27.60       33.31      3.51 o 
   0   8   4      651.03      648.22     10.30 o 
   1   8   4      283.88      277.48      7.85 o 
   2   8   4       91.72       87.54      6.21 o 
   3   8   4        2.91        6.71      3.62 o 
   4   8   4      167.26      158.35     13.56 o 
   5   8   4      863.74      824.91     22.14 o 
   6   8   4      404.25      393.69     15.85 o 
   7   8   4      124.16      112.68      8.98 o 
   8   8   4        2.82        6.77      7.66 o 
   9   8   4       60.72       45.90      8.74 o 
  -9   9   4        0.27       -1.82      5.68 o 
  -8   9   4      141.76      134.63     10.65 o 
  -7   9   4        4.89        6.21      4.93 o 
  -6   9   4      131.05      126.05     10.80 o 
  -5   9   4      173.37      181.17     10.91 o 
  -4   9   4       44.34       42.97     12.38 o 
  -3   9   4      156.89      165.68      6.18 o 
  -2   9   4     2627.75     2583.96     25.61 o 
  -1   9   4     1190.88     1137.48     16.48 o 
   0   9   4      199.91      186.77      6.10 o 
   1   9   4      122.97      123.11      8.03 o 
   2   9   4        7.99        7.98      3.84 o 
   3   9   4       11.60       15.84      4.16 o 
   4   9   4      159.64      174.98     10.78 o 
   5   9   4      440.08      402.62     13.08 o 
   6   9   4      342.93      349.34     12.74 o 
   7   9   4      254.52      257.07     12.41 o 
   8   9   4       16.17       17.60      7.02 o 
   9   9   4       11.08        6.91      6.95 o 
  -9  10   4        8.02       12.00      7.37 o 
  -8  10   4        1.11       -3.20      4.89 o 
  -7  10   4       52.91       61.77      8.26 o 
  -6  10   4      100.02       86.59      7.97 o 
  -5  10   4        7.44        5.74      4.80 o 
  -4  10   4        3.25        1.37      3.41 o 
  -3  10   4      112.24       96.66      6.94 o 
  -2  10   4      109.11      122.78      7.09 o 
  -1  10   4        6.97        5.30      3.24 o 
   0  10   4       26.96       37.64      4.42 o 
   1  10   4      230.29      251.99     10.95 o 
   2  10   4     2047.91     1973.24     37.64 o 
   3  10   4     1184.50     1214.18     25.21 o 
   4  10   4      531.59      518.86     14.30 o 
   5  10   4        0.78       11.20      4.32 o 
   6  10   4       37.76       46.44      6.40 o 
   7  10   4       44.97       62.55      9.47 o 
   8  10   4       12.69        9.87      6.17 o 
   9  10   4       48.52       35.62     14.75 o 
  -9  11   4       84.75       96.02     14.83 o 
  -8  11   4       46.41       63.83      9.84 o 
  -7  11   4      119.18      114.91      9.60 o 
  -6  11   4        1.56       -3.01      3.97 o 
  -5  11   4        0.14       -1.42      5.10 o 
  -4  11   4      349.02      342.84     11.47 o 
  -3  11   4      573.83      597.86     12.25 o 
  -2  11   4      524.60      545.26     13.19 o 
  -1  11   4        5.60        4.98      3.67 o 
   0  11   4      623.88      642.71     17.82 o 
   1  11   4      620.30      642.47     17.61 o 
   2  11   4      110.99      123.32      7.59 o 
   3  11   4     1432.14     1321.19     23.20 o 
   4  11   4      480.36      484.27     15.11 o 
   5  11   4      687.62      646.87     17.14 o 
   6  11   4      161.36      168.07     10.42 o 
   7  11   4      222.20      241.95     12.58 o 
   8  11   4        6.80        4.05      5.97 o 
  -8  12   4        0.72       15.05      7.31 o 
  -7  12   4       67.95       88.60     10.47 o 
  -6  12   4      433.55      422.98     14.49 o 
  -5  12   4      228.20      256.30     11.20 o 
  -4  12   4      110.15      104.05     10.69 o 
  -3  12   4      335.40      323.34      9.80 o 
  -2  12   4       93.54      106.69      6.19 o 
  -1  12   4       11.58       10.57      3.97 o 
   0  12   4       10.58       10.80      4.55 o 
   1  12   4       55.00       50.43      6.80 o 
   2  12   4       49.68       57.08      6.04 o 
   3  12   4      509.80      505.13     14.16 o 
   4  12   4       90.36       95.49      7.78 o 
   5  12   4       37.91       37.89      6.63 o 
   6  12   4       34.28       36.09      6.34 o 
   7  12   4        0.78        8.47      4.82 o 
   8  12   4       18.11       13.31      5.79 o 
  -8  13   4       22.98       15.75     13.71 o 
  -7  13   4      143.52      181.69     13.81 o 
  -6  13   4       24.25       14.87      6.11 o 
  -5  13   4       20.29       25.61      5.27 o 
  -4  13   4       94.58       94.65      7.28 o 
  -3  13   4       38.86       63.51      5.58 o 
  -2  13   4       83.97       95.27      6.96 o 
  -1  13   4      114.04      123.78      7.48 o 
   0  13   4       42.61       46.36      6.74 o 
   1  13   4      320.56      311.29     13.72 o 
   2  13   4      231.00      225.99     10.07 o 
   3  13   4      374.06      403.43     13.04 o 
   4  13   4      113.79      112.57      8.51 o 
   5  13   4      321.23      311.18     12.61 o 
   6  13   4      943.38      981.12     22.83 o 
   7  13   4      117.94      109.60      9.97 o 
   8  13   4       11.14       15.72      5.85 o 
  -8  14   4        1.35        4.18      6.46 o 
  -7  14   4        2.78        3.46     11.20 o 
  -6  14   4       86.40       92.87     10.14 o 
  -5  14   4        7.71       19.79      6.04 o 
  -4  14   4       11.84       11.28      4.17 o 
  -3  14   4       65.94       75.93      6.83 o 
  -2  14   4      424.59      428.53     18.98 o 
  -1  14   4      371.19      344.58     11.15 o 
   0  14   4       24.24       29.07      7.91 o 
   1  14   4      309.52      338.23     13.84 o 
   2  14   4     1365.27     1333.09     23.68 o 
   3  14   4      454.33      446.50     13.88 o 
   4  14   4     1082.64     1020.08     21.82 o 
   5  14   4      191.63      171.78     10.55 o 
   6  14   4      183.50      188.53     11.50 o 
   7  14   4       27.38       23.13      6.22 o 
   8  14   4        4.73       13.37      6.04 o 
  -8  15   4       19.52       18.33     10.21 o 
  -7  15   4      176.22      170.61     17.99 o 
  -6  15   4       69.59       63.31      9.79 o 
  -5  15   4       14.51        5.79      5.46 o 
  -4  15   4       51.62       42.64      6.76 o 
  -3  15   4       46.76       48.41      5.73 o 
  -2  15   4      222.95      212.79     12.67 o 
  -1  15   4       12.58        0.35      4.29 o 
   0  15   4        1.99        4.52      4.81 o 
   1  15   4        1.98        1.04      4.45 o 
   2  15   4       43.98       56.40      6.49 o 
   3  15   4      106.11       98.08      8.22 o 
   4  15   4       15.48        4.69      4.45 o 
   5  15   4       20.04       30.53      5.90 o 
   6  15   4      170.95      174.17     14.03 o 
   7  15   4       98.52      103.03     10.03 o 
  -7  16   4       24.69       19.97      8.09 o 
  -6  16   4       37.59       30.56      9.00 o 
  -5  16   4      180.94      199.30     16.35 o 
  -4  16   4      429.52      447.10     22.59 o 
  -3  16   4       39.24       44.29      5.80 o 
  -2  16   4        0.53       -3.21      3.21 o 
  -1  16   4      751.21      722.09     20.22 o 
   0  16   4       61.66       77.60      8.59 o 
   1  16   4      585.43      585.16     18.82 o 
   2  16   4      444.46      480.79     15.50 o 
   3  16   4      250.18      228.90     12.42 o 
   4  16   4       87.33       85.21      8.35 o 
   5  16   4      126.71      126.77     11.32 o 
   6  16   4       60.72       71.71     10.82 o 
   7  16   4       17.80       17.76      6.31 o 
  -7  17   4       12.06       36.56     16.07 o 
  -6  17   4        0.28        5.87      7.54 o 
  -5  17   4        0.12       -2.34      5.34 o 
  -4  17   4        4.56       -0.83      5.19 o 
  -3  17   4      213.86      212.50     10.50 o 
  -2  17   4      566.04      553.93     18.02 o 
  -1  17   4      442.28      417.06     15.95 o 
   0  17   4      147.60      174.35     11.69 o 
   1  17   4      276.49      255.90     14.08 o 
   2  17   4      586.89      568.49     16.27 o 
   3  17   4        2.55       -1.28      3.92 o 
   4  17   4       11.43       17.29      5.04 o 
   5  17   4      250.50      281.14     13.86 o 
   6  17   4       71.72       72.76      8.67 o 
   7  17   4       21.82       26.44      6.99 o 
  -7  18   4       56.45       48.38     16.98 o 
  -6  18   4       61.12       65.97     12.06 o 
  -5  18   4      106.09      112.24     13.97 o 
  -4  18   4      119.82      117.60     13.49 o 
  -3  18   4      224.13      218.18     10.87 o 
  -2  18   4      217.50      224.65     12.92 o 
  -1  18   4      416.22      353.46     15.25 o 
   0  18   4        1.92       -4.61      4.61 o 
   1  18   4      184.13      176.60     12.62 o 
   2  18   4     1191.69     1079.07     22.91 o 
   3  18   4       17.36       11.82      4.77 o 
   4  18   4        8.10       11.47      4.88 o 
   5  18   4        7.26        8.14      5.29 o 
   6  18   4        0.96        1.62      4.88 o 
  -6  19   4       11.50        6.89     15.80 o 
  -5  19   4       44.21       27.10     15.46 o 
  -4  19   4       11.77        9.39      7.93 o 
  -3  19   4      175.27      186.47     13.18 o 
  -2  19   4      655.03      595.03     19.80 o 
  -1  19   4      730.91      750.14     26.51 o 
   0  19   4      472.18      445.00     17.65 o 
   1  19   4       30.77       30.02      9.03 o 
   2  19   4       23.38       16.31      6.60 o 
   3  19   4        0.10       -2.68      4.10 o 
   4  19   4       21.62       12.16      8.63 o 
   5  19   4        0.60        3.96      4.65 o 
   6  19   4       48.99       69.43      8.94 o 
  -6  20   4        5.71       -8.91     10.23 o 
  -5  20   4       43.54       41.60     20.85 o 
  -4  20   4       59.16       59.60     18.48 o 
  -3  20   4      194.54      210.96     16.54 o 
  -2  20   4      121.95       91.50      9.89 o 
  -1  20   4        0.43       -1.59      5.12 o 
   0  20   4       54.51       39.36      7.63 o 
   1  20   4      258.09      234.81     14.74 o 
   2  20   4      208.23      172.17     16.45 o 
   3  20   4       13.56        8.47      5.00 o 
   4  20   4       30.42       21.00      6.03 o 
   5  20   4       34.55       50.00      7.77 o 
   6  20   4        0.41       11.01      6.59 o 
  -5  21   4        9.70       19.47      9.27 o 
  -4  21   4        2.24        7.84      7.28 o 
  -3  21   4        0.32       -8.45     10.65 o 
  -2  21   4      266.88      260.29     16.18 o 
  -1  21   4      100.79      128.36     13.08 o 
   0  21   4      173.36      205.98     19.94 o 
   1  21   4       74.91       83.65     10.53 o 
   2  21   4       54.90       51.65      9.31 o 
   3  21   4        1.03        0.06      4.39 o 
   4  21   4       32.26       31.54      6.66 o 
   5  21   4      134.87      142.19     11.65 o 
  -5  22   4        9.63       20.16     12.96 o 
  -4  22   4       18.32       54.96     16.54 o 
  -3  22   4        5.02        8.86     15.43 o 
  -2  22   4       15.95       16.99     14.46 o 
  -1  22   4        1.95        2.24      5.46 o 
   0  22   4        1.91       -5.12      5.12 o 
   1  22   4      161.84      178.22     14.21 o 
   2  22   4      208.43      223.26     15.85 o 
   3  22   4      157.71      173.80     24.99 o 
   4  22   4       16.21       16.14      6.35 o 
   5  22   4       19.84       16.31     12.12 o 
  -4  23   4       26.36       16.44     12.26 o 
  -3  23   4       84.44       86.83     13.26 o 
  -2  23   4      118.24      107.15     28.04 o 
  -1  23   4       23.10       12.62      7.69 o 
   0  23   4        1.95        3.99      7.38 o 
   1  23   4        2.29        7.42      6.79 o 
   2  23   4        5.80        3.53      7.06 o 
   3  23   4        2.87       -0.25      6.29 o 
   4  23   4        2.93       -3.55      6.23 o 
  -3  24   4       91.19      135.96     23.16 o 
  -2  24   4       52.43       35.28     10.15 o 
  -1  24   4        3.86       14.50      6.89 o 
   0  24   4        3.32       -1.15      5.69 o 
   1  24   4        6.64       12.97      7.49 o 
   2  24   4       29.60       22.83      8.05 o 
   3  24   4      105.75      120.92     13.62 o 
  -2  25   4       10.49       21.70      7.68 o 
  -1  25   4       17.65       19.37      7.33 o 
   0  25   4       27.86       27.57      8.22 o 
   1  25   4       36.94       46.91     11.85 o 
   2  25   4        0.19        0.44      9.12 o 
  -9   0   5        1.08       12.47      8.99 o 
  -8   0   5       45.46       18.07     26.08 o 
  -7   0   5       38.03       45.31     10.05 o 
  -6   0   5       33.29       31.56      9.96 o 
  -5   0   5      404.92      387.01     17.81 o 
  -4   0   5      252.66      269.08     21.67 o 
  -3   0   5       50.58       38.30     12.88 o 
  -2   0   5      100.23      117.85      6.45 o 
  -1   0   5        1.23       -1.01      3.24 o 
   0   0   5     1331.16     1303.55     24.56 o 
   1   0   5       26.48       33.94      5.20 o 
   2   0   5     3395.42     3333.17     45.78 o 
   3   0   5     2173.98     2232.01     62.49 o 
   4   0   5      775.80      723.01     25.14 o 
   5   0   5      498.71      509.21     23.41 o 
   6   0   5      964.04      965.02     28.51 o 
   7   0   5      163.48      159.17     13.77 o 
   8   0   5        3.91        5.01      6.45 o 
   9   0   5        0.26       -3.95      8.95 o 
  -9   1   5        5.59        3.63      5.76 o 
  -8   1   5        7.51       18.80      6.17 o 
  -7   1   5      149.52      153.10     13.47 o 
  -6   1   5       88.06       85.76      9.00 o 
  -5   1   5       27.61       36.49      5.57 o 
  -4   1   5        8.39       10.89      3.90 o 
  -3   1   5       77.41      118.01      9.50 o 
  -2   1   5      662.28      626.63     16.46 o 
  -1   1   5        2.25        0.44      2.36 o 
   0   1   5      685.81      658.68     11.85 o 
   1   1   5       67.59       62.30      4.39 o 
   2   1   5      335.54      345.28     11.58 o 
   3   1   5        0.82       -0.79      2.75 o 
   4   1   5      494.00      475.54     12.73 o 
   5   1   5      243.99      252.45     10.06 o 
   6   1   5      572.14      569.45     22.06 o 
   7   1   5      183.93      178.85     10.20 o 
   8   1   5       97.85       98.57     14.68 o 
   9   1   5       43.73       35.41     10.07 o 
  -9   2   5        8.03        4.70      5.83 o 
  -8   2   5        0.07       -4.17      4.79 o 
  -7   2   5       29.76       27.80      6.24 o 
  -6   2   5      106.35       90.29      8.11 o 
  -5   2   5        7.02        2.08      3.66 o 
  -4   2   5       66.70       80.35      8.48 o 
  -3   2   5      566.73      527.15     15.59 o 
  -2   2   5      367.82      336.10      7.51 o 
  -1   2   5      281.51      302.13      8.14 o 
   0   2   5      152.72      160.58      6.27 o 
   1   2   5      112.27      130.11      5.76 o 
   2   2   5      737.56      745.02     12.71 o 
   3   2   5      607.13      578.80     11.40 o 
   4   2   5     1058.63     1041.14     18.89 o 
   5   2   5      586.23      593.27     14.87 o 
   6   2   5       34.06       37.24      5.63 o 
   7   2   5       25.58       31.27      6.70 o 
   8   2   5        8.38        8.80      5.32 o 
   9   2   5        0.21        4.55      5.56 o 
  -9   3   5        7.70       14.08      6.44 o 
  -8   3   5       28.01       30.84      6.51 o 
  -7   3   5       43.77       41.11      6.81 o 
  -6   3   5       77.78       62.85      7.38 o 
  -5   3   5      129.49      134.67      8.49 o 
  -4   3   5        9.14       10.99      3.92 o 
  -3   3   5       74.60       80.93      7.26 o 
  -2   3   5      319.62      310.67      7.35 o 
  -1   3   5     2000.71     2100.95     21.12 o 
   0   3   5      772.33      781.13     16.54 o 
   1   3   5      999.78     1066.08     15.50 o 
   2   3   5      533.03      560.64     15.62 o 
   3   3   5      413.43      418.57      9.82 o 
   4   3   5        1.64        5.73      3.79 o 
   5   3   5        3.86        4.24      3.57 o 
   6   3   5      176.35      188.77     11.91 o 
   7   3   5       10.20       12.06      6.98 o 
   8   3   5       39.71       38.40      7.52 o 
   9   3   5       36.04       36.20      8.57 o 
  -9   4   5        4.37        7.03      5.91 o 
  -8   4   5        0.38       -4.30      4.83 o 
  -7   4   5       18.34       17.26      5.47 o 
  -6   4   5       90.55       90.01      8.11 o 
  -5   4   5      260.97      243.51     10.70 o 
  -4   4   5      234.20      233.71      9.61 o 
  -3   4   5      639.86      632.74     14.08 o 
  -2   4   5      983.50      955.60     13.19 o 
  -1   4   5      186.13      215.92      6.47 o 
   0   4   5        1.47        1.89      2.48 o 
   1   4   5      199.49      187.62      7.15 o 
   2   4   5     1407.49     1430.60     20.90 o 
   3   4   5      254.41      238.63      9.08 o 
   4   4   5        2.02       -0.71      2.79 o 
   5   4   5        3.52       -1.74      3.69 o 
   6   4   5        2.30       -1.17      6.04 o 
   7   4   5        0.15       -0.05      4.39 o 
   8   4   5       10.31        9.70      7.18 o 
   9   4   5       27.48       27.44      7.61 o 
  -9   5   5       50.41       58.79     11.19 o 
  -8   5   5       57.66       58.36     11.20 o 
  -7   5   5      169.02      171.06     13.63 o 
  -6   5   5      265.24      257.13     11.90 o 
  -5   5   5      310.83      305.79     13.78 o 
  -4   5   5        0.69       -0.29      3.27 o 
  -3   5   5      205.22      198.15      8.78 o 
  -2   5   5     1668.04     1757.63     19.38 o 
  -1   5   5     2492.29     2637.48     34.76 o 
   0   5   5     1064.92     1086.68     16.29 o 
   1   5   5     1560.97     1508.46     30.37 o 
   2   5   5      424.33      426.67     11.40 o 
   3   5   5      200.69      196.87      8.57 o 
   4   5   5       14.89       13.98      4.05 o 
   5   5   5      269.04      263.82     13.54 o 
   6   5   5       26.50       27.15      6.81 o 
   7   5   5      460.62      407.14     21.28 o 
   8   5   5       75.25       80.83     10.22 o 
   9   5   5       23.62       42.78      7.94 o 
  -9   6   5        3.10        1.40      5.65 o 
  -8   6   5        2.80       -2.59      4.73 o 
  -7   6   5       21.45       27.64      6.34 o 
  -6   6   5       49.94       50.99      7.67 o 
  -5   6   5      313.90      336.22     12.11 o 
  -4   6   5      169.85      147.06      8.38 o 
  -3   6   5     1048.86      996.27     17.99 o 
  -2   6   5      386.87      379.94      8.78 o 
  -1   6   5        2.29       11.85      4.40 o 
   0   6   5       91.77       81.33      4.58 o 
   1   6   5        9.95        8.47      3.96 o 
   2   6   5      535.43      513.36     12.72 o 
   3   6   5        3.46       -2.81      2.81 o 
   4   6   5      530.27      503.27     13.65 o 
   5   6   5       20.18       24.21      5.12 o 
   6   6   5      258.26      261.05     13.95 o 
   7   6   5        3.91       14.42      9.54 o 
   8   6   5       15.81        9.27      6.09 o 
   9   6   5       48.69       36.73     16.27 o 
  -9   7   5        0.39        5.54      6.09 o 
  -8   7   5        4.40        6.12      5.72 o 
  -7   7   5       69.90       91.41      9.07 o 
  -6   7   5      172.79      168.39     10.31 o 
  -5   7   5      183.92      167.71      9.51 o 
  -4   7   5       11.31        7.07      4.11 o 
  -3   7   5      151.60      137.32      7.77 o 
  -2   7   5      112.58      115.45      5.70 o 
  -1   7   5        8.33        8.06      2.89 o 
   0   7   5      146.10      168.99      6.08 o 
   1   7   5      437.30      446.85     13.47 o 
   2   7   5       65.73       72.31      6.17 o 
   3   7   5      313.43      273.65     10.06 o 
   4   7   5      137.12      115.73      7.84 o 
   5   7   5      332.17      299.24     11.32 o 
   6   7   5      127.05      131.14     10.85 o 
   7   7   5      228.86      227.46     13.98 o 
   8   7   5      263.37      260.13     19.62 o 
  -9   8   5        0.07       -5.54      5.54 o 
  -8   8   5       15.49       13.96      6.47 o 
  -7   8   5       13.55        3.86      5.03 o 
  -6   8   5       54.92       59.00      7.31 o 
  -5   8   5       93.99      101.66      7.97 o 
  -4   8   5      111.23      112.73      7.73 o 
  -3   8   5     1707.27     1628.70     24.08 o 
  -2   8   5      862.20      866.66     13.83 o 
  -1   8   5      230.37      260.46      7.75 o 
   0   8   5      405.10      397.04     10.21 o 
   1   8   5      117.13      131.91     10.50 o 
   2   8   5       31.87       38.48      5.05 o 
   3   8   5       58.47       61.71      6.21 o 
   4   8   5       24.14       17.42      4.31 o 
   5   8   5      117.64      148.33     20.33 o 
   6   8   5       54.79       46.97      8.25 o 
   7   8   5        0.09       -4.75      4.75 o 
   8   8   5       40.27       44.36      8.60 o 
  -8   9   5       14.35       12.30      6.26 o 
  -7   9   5       91.66       82.28      8.89 o 
  -6   9   5        1.93       -0.26      4.11 o 
  -5   9   5       70.26       71.96      8.90 o 
  -4   9   5       18.87       12.02      4.01 o 
  -3   9   5      192.22      188.68     10.38 o 
  -2   9   5      884.92      897.19     14.44 o 
  -1   9   5      593.70      610.65     11.60 o 
   0   9   5      419.73      413.90     24.21 o 
   1   9   5       24.25       19.36      5.28 o 
   2   9   5      866.18      809.47     35.28 o 
   3   9   5       17.21       13.49      4.22 o 
   4   9   5      312.59      292.59     11.14 o 
   5   9   5       59.12       87.11     10.20 o 
   6   9   5      191.94      201.61     15.19 o 
   7   9   5      190.70      214.34     14.20 o 
   8   9   5       15.24       10.97      6.79 o 
  -8  10   5        0.80       -4.68      4.68 o 
  -7  10   5       81.90       79.34      9.26 o 
  -6  10   5      251.91      258.95     12.40 o 
  -5  10   5      305.95      334.99     12.50 o 
  -4  10   5       22.19       23.35      5.23 o 
  -3  10   5      419.55      412.12     14.28 o 
  -2  10   5      257.04      277.48     10.02 o 
  -1  10   5       78.35       98.82      5.61 o 
   0  10   5       44.89       45.33      7.81 o 
   1  10   5      362.73      359.86     16.03 o 
   2  10   5       96.48       85.07      6.93 o 
   3  10   5     2024.21     1948.98     28.88 o 
   4  10   5      324.92      313.17     11.94 o 
   5  10   5      376.58      343.17     12.86 o 
   6  10   5       42.50       44.24      6.66 o 
   7  10   5        1.59        7.11      5.67 o 
   8  10   5        5.22        7.73      6.86 o 
  -8  11   5       42.74       39.76     10.46 o 
  -7  11   5       89.43       94.88     13.78 o 
  -6  11   5       88.45      101.55      8.93 o 
  -5  11   5       43.68       41.55      6.29 o 
  -4  11   5       54.54       45.39      5.95 o 
  -3  11   5      199.00      206.18     11.14 o 
  -2  11   5       43.93       36.13      5.51 o 
  -1  11   5      123.34      126.21      9.26 o 
   0  11   5      209.45      219.00     11.13 o 
   1  11   5     2429.40     2476.63     37.59 o 
   2  11   5       22.69       25.79      4.84 o 
   3  11   5      307.48      293.75     11.24 o 
   4  11   5      775.46      699.64     17.63 o 
   5  11   5       62.45       64.14     11.00 o 
   6  11   5      191.52      160.00     10.59 o 
   7  11   5      199.58      210.37     23.13 o 
   8  11   5      156.39      149.03     13.76 o 
  -8  12   5        2.66       10.93      6.66 o 
  -7  12   5        9.61       10.92      5.97 o 
  -6  12   5       10.94       14.59      5.18 o 
  -5  12   5       91.17      104.54     12.95 o 
  -4  12   5        8.40       13.76      5.01 o 
  -3  12   5      281.48      303.40     13.03 o 
  -2  12   5      345.92      336.06     11.16 o 
  -1  12   5       52.96       53.61      7.12 o 
   0  12   5      150.63      152.94      9.97 o 
   1  12   5      561.20      583.10     19.78 o 
   2  12   5     2968.40     2897.47     36.84 o 
   3  12   5      845.64      769.58     18.19 o 
   4  12   5      717.75      699.79     17.97 o 
   5  12   5       11.19        9.19      4.67 o 
   6  12   5       26.51       21.94      5.77 o 
   7  12   5        1.89        9.28      5.35 o 
   8  12   5       11.65       10.37      7.01 o 
  -8  13   5       17.96        8.05      7.56 o 
  -7  13   5       29.02       19.72      7.57 o 
  -6  13   5        0.78        1.03      4.60 o 
  -5  13   5       17.01       17.64      5.16 o 
  -4  13   5        0.61       -2.20      3.41 o 
  -3  13   5      145.44      169.90     13.31 o 
  -2  13   5       94.11      108.53      7.60 o 
  -1  13   5       46.72       34.77      6.43 o 
   0  13   5       33.01       27.30      8.07 o 
   1  13   5      140.05      139.11     10.31 o 
   2  13   5      168.22      172.05     11.36 o 
   3  13   5       96.81       93.67      7.99 o 
   4  13   5       11.58        3.68      4.02 o 
   5  13   5      167.66      157.03     12.13 o 
   6  13   5      143.20      138.42     10.58 o 
   7  13   5      146.58      149.72     14.68 o 
  -7  14   5       10.34       21.54      8.65 o 
  -6  14   5       37.93       58.16     14.06 o 
  -5  14   5        3.52        3.74      4.19 o 
  -4  14   5       38.85       29.23      6.51 o 
  -3  14   5       32.03       22.76      7.01 o 
  -2  14   5        8.85        4.33      4.53 o 
  -1  14   5        4.15        0.89      4.45 o 
   0  14   5       67.62       75.37      8.34 o 
   1  14   5      179.70      175.21     11.48 o 
   2  14   5       14.21       14.68      5.55 o 
   3  14   5      111.40      136.01     13.78 o 
   4  14   5      449.69      479.74     15.63 o 
   5  14   5      217.08      210.95     11.94 o 
   6  14   5       41.92       47.37      7.52 o 
   7  14   5        1.34       10.76      5.63 o 
  -7  15   5       37.32       41.89     12.25 o 
  -6  15   5      128.70      135.37     15.38 o 
  -5  15   5        6.15        7.39      6.68 o 
  -4  15   5        7.47        2.04      4.42 o 
  -3  15   5      220.74      209.94     21.44 o 
  -2  15   5      194.17      215.65     11.92 o 
  -1  15   5      721.27      702.07     20.15 o 
   0  15   5      615.32      638.37     21.90 o 
   1  15   5      636.59      623.87     19.82 o 
   2  15   5      481.43      480.12     17.85 o 
   3  15   5       23.16       16.91      5.87 o 
   4  15   5        2.18       -1.37      3.74 o 
   5  15   5       11.83        3.90      4.25 o 
   6  15   5       19.55        7.95     10.76 o 
   7  15   5       33.37       36.24      7.57 o 
  -7  16   5        0.03        1.31      8.03 o 
  -6  16   5       32.60       24.75     11.72 o 
  -5  16   5       86.69      120.66     19.16 o 
  -4  16   5      294.37      307.21     14.59 o 
  -3  16   5      388.85      380.98     43.70 o 
  -2  16   5       68.42       84.44      8.82 o 
  -1  16   5       51.41       49.75      7.30 o 
   0  16   5       10.31       12.01      5.69 o 
   1  16   5        5.05        5.46      4.88 o 
   2  16   5      257.35      289.66     15.12 o 
   3  16   5      100.86      101.99      8.87 o 
   4  16   5       34.12       30.55      6.14 o 
   5  16   5       46.26       59.65      7.94 o 
   6  16   5        6.57        8.73      5.55 o 
   7  16   5        6.13        4.20      6.99 o 
  -6  17   5       70.77       86.29     13.62 o 
  -5  17   5        1.92       13.06      7.43 o 
  -4  17   5        0.25        2.29      6.25 o 
  -3  17   5       26.57       23.16     11.88 o 
  -2  17   5      246.10      242.02     13.31 o 
  -1  17   5      124.75      129.21     10.73 o 
   0  17   5      130.98      138.51     15.28 o 
   1  17   5      113.21       97.29     10.09 o 
   2  17   5       83.74       92.10     10.18 o 
   3  17   5       90.50       81.56      8.33 o 
   4  17   5       14.84       10.43      5.06 o 
   5  17   5        1.16        0.09      5.10 o 
   6  17   5      113.10       93.21     10.28 o 
  -6  18   5       41.28       24.27      9.27 o 
  -5  18   5      111.94      133.42     15.61 o 
  -4  18   5      157.86      158.91     34.72 o 
  -3  18   5      132.37      130.59     20.63 o 
  -2  18   5      113.19      107.31     10.10 o 
  -1  18   5       50.86       52.10      8.29 o 
   0  18   5       71.04       62.06      9.00 o 
   1  18   5       13.24        7.43      8.07 o 
   2  18   5      196.39      210.24     14.29 o 
   3  18   5      122.72      116.20      9.77 o 
   4  18   5       15.61       15.83      5.77 o 
   5  18   5       58.82       40.30      7.32 o 
   6  18   5       58.63       61.25      8.98 o 
  -6  19   5       44.51       50.92     12.06 o 
  -5  19   5       60.82       66.20     12.17 o 
  -4  19   5       30.09       17.35     11.51 o 
  -3  19   5       46.14       25.08     13.03 o 
  -2  19   5      238.11      262.12     14.53 o 
  -1  19   5      229.94      220.34     14.00 o 
   0  19   5      352.50      347.50     24.05 o 
   1  19   5        3.10        7.71      5.98 o 
   2  19   5        0.63        8.52      5.68 o 
   3  19   5       60.12       66.79      8.34 o 
   4  19   5       49.13       56.80      7.94 o 
   5  19   5       29.90       39.47      7.64 o 
  -5  20   5       17.41       18.69      8.92 o 
  -4  20   5      110.43       93.55     19.68 o 
  -3  20   5      358.64      401.65     31.67 o 
  -2  20   5      263.79      286.84     15.49 o 
  -1  20   5       20.30       22.24      7.01 o 
   0  20   5       42.18       33.77      7.89 o 
   1  20   5       16.42       14.87      7.06 o 
   2  20   5       27.85       36.08      7.89 o 
   3  20   5       13.86       15.57      7.09 o 
   4  20   5       43.97       36.74      7.04 o 
   5  20   5       54.03       52.33      7.95 o 
  -5  21   5        3.71       -8.37      8.37 o 
  -4  21   5       15.53       43.32     15.60 o 
  -3  21   5       49.30       63.74     17.59 o 
  -2  21   5      113.23      125.25     12.48 o 
  -1  21   5      118.28      119.27     11.87 o 
   0  21   5       23.99       34.79     14.57 o 
   1  21   5       74.56       79.98     10.77 o 
   2  21   5       80.31       95.17     11.78 o 
   3  21   5       82.74       81.59     11.06 o 
   4  21   5        0.04        4.07      5.21 o 
  -4  22   5       62.54       45.41     15.73 o 
  -3  22   5       34.95       28.90     15.02 o 
  -2  22   5       26.38       21.57      9.30 o 
  -1  22   5        8.67       16.20      6.97 o 
   0  22   5       16.44       11.04     10.96 o 
   1  22   5        6.82        3.75      7.00 o 
   2  22   5      228.52      243.26     16.72 o 
   3  22   5       89.04       80.80     11.54 o 
   4  22   5       19.26       38.76     14.35 o 
  -3  23   5        5.83       15.97     13.71 o 
  -2  23   5       62.77       50.15     12.06 o 
  -1  23   5       35.45       47.55      8.94 o 
   0  23   5        9.51       12.50      7.00 o 
   1  23   5       78.79       74.35     17.64 o 
   2  23   5       47.09       58.63     10.33 o 
   3  23   5        0.28       -7.20      8.72 o 
  -2  24   5       20.79       15.74     19.02 o 
  -1  24   5       28.16       42.85      9.00 o 
   0  24   5       25.75       18.51     14.48 o 
   1  24   5       28.25       16.81      7.54 o 
  -8   0   6        0.21        3.19      6.74 o 
  -7   0   6       44.92       49.40     14.01 o 
  -6   0   6       24.04       23.19     21.79 o 
  -5   0   6       13.00        9.45      8.59 o 
  -4   0   6      141.99      156.66     14.64 o 
  -3   0   6        1.48        7.11      5.52 o 
  -2   0   6       16.77       13.08      5.44 o 
  -1   0   6      325.93      333.83     32.01 o 
   0   0   6      208.01      185.37     10.32 o 
   1   0   6      151.49      147.07      9.64 o 
   2   0   6     3259.65     3414.12     77.65 o 
   3   0   6     2217.78     2496.43     66.85 o 
   4   0   6       41.98       57.44     18.82 o 
   5   0   6       17.12       15.06      6.00 o 
   6   0   6      114.86      129.95     26.69 o 
   7   0   6      114.67      100.35     17.37 o 
   8   0   6       27.52        8.85     10.77 o 
  -8   1   6        9.44        2.16      5.22 o 
  -7   1   6       18.90       17.84      5.48 o 
  -6   1   6      132.52      116.75      9.27 o 
  -5   1   6        0.90        7.09      4.11 o 
  -4   1   6       11.57        7.87      3.94 o 
  -3   1   6       22.31       18.97      4.35 o 
  -2   1   6       73.05       82.90      6.22 o 
  -1   1   6      837.30      861.30     14.85 o 
   0   1   6      521.38      480.88     11.11 o 
   1   1   6     1421.91     1358.29     19.29 o 
   2   1   6      610.61      601.98     25.80 o 
   3   1   6     1610.38     1534.34     35.36 o 
   4   1   6      243.68      237.20     10.01 o 
   5   1   6       64.12       56.99      8.42 o 
   6   1   6       47.08       60.81      6.96 o 
   7   1   6       44.49       31.28      7.70 o 
   8   1   6        2.83        4.61      6.86 o 
  -9   2   6        2.38        5.98     11.28 o 
  -8   2   6        0.77       -2.19      4.80 o 
  -7   2   6       39.54       32.08      6.64 o 
  -6   2   6       24.22       27.67      5.95 o 
  -5   2   6       27.47       30.35      5.57 o 
  -4   2   6       34.97       40.75      6.35 o 
  -3   2   6      161.03      157.59      8.19 o 
  -2   2   6      470.56      432.93     16.56 o 
  -1   2   6       74.18       84.39      5.62 o 
   0   2   6        3.30       -1.79      2.80 o 
   1   2   6       23.82       13.50      4.32 o 
   2   2   6      371.23      352.73     12.12 o 
   3   2   6      478.91      480.14     19.24 o 
   4   2   6      575.54      571.81     14.70 o 
   5   2   6      129.21      165.60      9.31 o 
   6   2   6       92.71      100.77     11.21 o 
   7   2   6       34.99       29.44      6.95 o 
   8   2   6        0.01       -2.04      5.13 o 
  -8   3   6       34.51       29.45      7.50 o 
  -7   3   6       52.66       44.01      7.51 o 
  -6   3   6      102.45      116.24      9.39 o 
  -5   3   6       99.62      109.52     11.13 o 
  -4   3   6       27.47       29.80      5.05 o 
  -3   3   6       82.12       82.30      6.59 o 
  -2   3   6      329.84      320.07     16.59 o 
  -1   3   6      728.63      667.59     11.83 o 
   0   3   6      142.36      141.64      6.72 o 
   1   3   6       18.10        8.89      4.08 o 
   2   3   6       18.31       30.61      5.26 o 
   3   3   6       49.24       44.14      6.56 o 
   4   3   6      158.23      150.65      8.50 o 
   5   3   6      226.43      230.91     12.80 o 
   6   3   6      159.10      157.87     11.88 o 
   7   3   6       84.96      111.43     11.13 o 
   8   3   6       49.68       42.90      8.41 o 
  -8   4   6        9.53       12.86      7.31 o 
  -7   4   6        0.05        2.78      5.11 o 
  -6   4   6        8.43       10.86      4.76 o 
  -5   4   6      202.57      223.03     18.20 o 
  -4   4   6      179.68      194.26      9.78 o 
  -3   4   6      905.50      967.55     18.53 o 
  -2   4   6      595.75      612.81     21.01 o 
  -1   4   6     1337.62     1318.69     17.18 o 
   0   4   6      122.66      129.74      6.55 o 
   1   4   6        0.99        3.26      3.74 o 
   2   4   6      722.85      687.81     30.54 o 
   3   4   6     1081.18     1055.17     19.44 o 
   4   4   6       56.57       75.73      9.38 o 
   5   4   6       19.08       23.77      6.01 o 
   6   4   6        6.69        0.13      7.21 o 
   7   4   6       82.86       73.22      9.93 o 
   8   4   6        1.19        4.19      9.86 o 
  -8   5   6       20.97       21.44      6.71 o 
  -7   5   6       45.54       45.22     12.61 o 
  -6   5   6      221.47      204.36     11.55 o 
  -5   5   6       74.14       67.37      7.25 o 
  -4   5   6      311.51      302.96     14.71 o 
  -3   5   6        8.78        5.55      3.70 o 
  -2   5   6        0.39       -3.50      3.50 o 
  -1   5   6      687.08      686.70     12.29 o 
   0   5   6      369.93      360.24     12.25 o 
   1   5   6      295.47      289.29     11.36 o 
   2   5   6      263.68      271.56     11.32 o 
   3   5   6      172.69      189.31      9.09 o 
   4   5   6       15.00       16.87      7.31 o 
   5   5   6       23.62       19.33      5.67 o 
   6   5   6      451.00      445.49     17.66 o 
   7   5   6      330.25      360.37     17.27 o 
   8   5   6      258.07      256.09     19.55 o 
  -8   6   6       48.31       48.79      8.27 o 
  -7   6   6       24.32       18.69     10.26 o 
  -6   6   6       46.09       40.16      7.40 o 
  -5   6   6      321.06      331.39     17.58 o 
  -4   6   6      185.98      188.45      9.69 o 
  -3   6   6      286.65      285.74     10.39 o 
  -2   6   6       73.12       70.13      7.16 o 
  -1   6   6      253.43      220.05     10.42 o 
   0   6   6        3.55        1.86      3.84 o 
   1   6   6       40.59       27.38      5.31 o 
   2   6   6       58.73       50.68      6.38 o 
   3   6   6       16.16       17.53      4.38 o 
   4   6   6       48.05       51.89      9.48 o 
   5   6   6      429.34      407.87     16.27 o 
   6   6   6      408.53      381.51     16.58 o 
   7   6   6       40.08       38.08      7.79 o 
   8   6   6        0.15       -0.29      5.78 o 
  -8   7   6        1.32        4.88      5.82 o 
  -7   7   6       53.51       54.50     10.01 o 
  -6   7   6      135.62      149.44     15.46 o 
  -5   7   6      144.47      144.12      9.52 o 
  -4   7   6        4.08        7.46      4.04 o 
  -3   7   6      158.69      167.48      8.70 o 
  -2   7   6      609.94      586.81     16.11 o 
  -1   7   6       48.08       51.34      4.68 o 
   0   7   6       89.95       80.88      7.02 o 
   1   7   6      110.55       86.05      8.20 o 
   2   7   6      514.12      511.67     17.71 o 
   3   7   6       57.89       48.29      5.74 o 
   4   7   6      117.22      125.52     11.39 o 
   5   7   6        0.39        2.02      4.48 o 
   6   7   6       12.64        5.08      5.21 o 
   7   7   6       79.94       85.82     10.41 o 
   8   7   6       61.50       71.83     10.37 o 
  -8   8   6        3.62        2.63      5.96 o 
  -7   8   6        0.53        6.32      5.39 o 
  -6   8   6        4.57        3.47      4.53 o 
  -5   8   6      210.66      209.64     10.91 o 
  -4   8   6       10.48       18.09      4.59 o 
  -3   8   6       12.21       11.48      4.13 o 
  -2   8   6      267.13      284.95     11.68 o 
  -1   8   6       77.74       91.04      7.63 o 
   0   8   6      121.69       83.81      7.67 o 
   1   8   6       26.59       29.39      5.45 o 
   2   8   6       53.05       49.96      6.62 o 
   3   8   6       45.85       46.07      5.74 o 
   4   8   6      647.85      625.82     16.44 o 
   5   8   6       38.97       47.16      8.15 o 
   6   8   6       41.35       37.84      7.54 o 
   7   8   6        1.99        1.28      5.44 o 
   8   8   6        1.61       -3.74      5.58 o 
  -8   9   6       46.46       24.26      7.03 o 
  -7   9   6       30.47       33.78      6.97 o 
  -6   9   6       91.33       91.40     11.62 o 
  -5   9   6      120.78      130.66     16.09 o 
  -4   9   6      234.36      240.56     15.60 o 
  -3   9   6        2.26       -0.40      3.87 o 
  -2   9   6       23.51       26.44      5.60 o 
  -1   9   6      997.48     1031.51     18.28 o 
   0   9   6      296.52      300.99     12.48 o 
   1   9   6      435.64      491.96     15.80 o 
   2   9   6        5.39       -0.87      3.85 o 
   3   9   6      800.67      837.18     18.73 o 
   4   9   6        0.38        3.23      4.22 o 
   5   9   6        0.15        2.25      3.71 o 
   6   9   6      190.51      191.81     13.60 o 
   7   9   6      150.41      151.52     13.20 o 
   8   9   6       82.01       91.83     11.70 o 
  -8  10   6       25.80       19.42      8.35 o 
  -7  10   6        0.57        1.25      5.42 o 
  -6  10   6       23.17       36.58     11.09 o 
  -5  10   6      357.08      350.98     13.36 o 
  -4  10   6       56.17       63.02      6.87 o 
  -3  10   6      125.93      118.48      9.27 o 
  -2  10   6      329.97      324.17     12.64 o 
  -1  10   6       41.88       46.54      7.24 o 
   0  10   6        1.28       -1.27      3.60 o 
   1  10   6      152.49      143.64     11.03 o 
   2  10   6      272.59      254.83     12.51 o 
   3  10   6      278.01      272.16     11.61 o 
   4  10   6      364.20      364.41     13.22 o 
   5  10   6      110.07      137.18      9.85 o 
   6  10   6      146.91      124.71     15.48 o 
   7  10   6       65.59       57.54      9.44 o 
  -7  11   6       54.93       41.63     10.59 o 
  -6  11   6       67.33       62.28      9.95 o 
  -5  11   6      126.44      118.12      9.20 o 
  -4  11   6       50.65       41.29      6.09 o 
  -3  11   6        0.37        0.76      5.48 o 
  -2  11   6       73.86       69.72     14.58 o 
  -1  11   6      434.73      461.29     15.57 o 
   0  11   6     1620.83     1631.37     30.23 o 
   1  11   6     1985.82     1889.79     33.54 o 
   2  11   6     1186.69     1189.90     26.93 o 
   3  11   6        0.64       -1.02      3.45 o 
   4  11   6        1.27        2.56      3.84 o 
   5  11   6       15.13       11.78      4.82 o 
   6  11   6        0.68        1.89      5.20 o 
   7  11   6       54.63       39.68      8.68 o 
  -7  12   6        0.79        3.50      5.31 o 
  -6  12   6        5.55       12.44      5.26 o 
  -5  12   6        0.86        0.94      4.05 o 
  -4  12   6        3.72        3.97      4.19 o 
  -3  12   6       19.01       13.52      6.09 o 
  -2  12   6      333.22      405.06     28.09 o 
  -1  12   6      742.14      773.64     20.41 o 
   0  12   6       55.55       47.81      8.06 o 
   1  12   6      115.33      120.27      9.71 o 
   2  12   6      849.31      874.31     28.96 o 
   3  12   6      923.05      878.83     20.30 o 
   4  12   6      339.44      335.97     19.13 o 
   5  12   6       69.24       64.86     10.93 o 
   6  12   6       98.24      104.83     11.84 o 
   7  12   6        5.67       12.12      9.21 o 
  -7  13   6        0.34       -3.39      5.89 o 
  -6  13   6        1.35        2.79      4.90 o 
  -5  13   6       51.49       32.37      7.00 o 
  -4  13   6       20.60       11.29      5.34 o 
  -3  13   6       79.06       61.45      9.29 o 
  -2  13   6      166.84      190.92     21.81 o 
  -1  13   6      731.53      762.67     27.27 o 
   0  13   6      352.49      367.52     14.70 o 
   1  13   6       24.27       27.23      6.37 o 
   2  13   6      298.86      312.62     14.52 o 
   3  13   6       83.37       93.11      8.39 o 
   4  13   6       48.74       38.69      9.41 o 
   5  13   6        0.22        4.45      4.20 o 
   6  13   6       49.18       62.52      8.35 o 
   7  13   6        2.51        6.24      9.08 o 
  -7  14   6        5.21        3.22      6.62 o 
  -6  14   6       29.07       25.48      7.26 o 
  -5  14   6       74.50       58.16      8.76 o 
  -4  14   6       41.14       45.38      7.23 o 
  -3  14   6      103.28      134.94     20.19 o 
  -2  14   6       54.32       60.23     14.52 o 
  -1  14   6       50.55       54.11      7.60 o 
   0  14   6        1.04       -2.20      4.50 o 
   1  14   6       10.93       15.95      7.77 o 
   2  14   6       19.36       18.88     10.39 o 
   3  14   6      249.02      258.55     25.74 o 
   4  14   6       16.20       16.56      5.40 o 
   5  14   6       13.00       11.85      8.85 o 
   6  14   6        0.62        5.35      5.19 o 
  -6  15   6       44.43       32.74     10.14 o 
  -5  15   6       21.51       30.50     10.23 o 
  -4  15   6        0.08       -3.37      4.30 o 
  -3  15   6       40.89       48.51     13.64 o 
  -2  15   6        0.89       -5.54      6.72 o 
  -1  15   6        2.63        5.89      4.82 o 
   0  15   6        1.30        6.67      5.29 o 
   1  15   6      125.22      146.97     11.47 o 
   2  15   6      128.64      135.67     11.49 o 
   3  15   6      115.90      121.59     11.39 o 
   4  15   6        8.09        5.53      4.65 o 
   5  15   6       88.98       76.56      9.08 o 
   6  15   6       96.51       94.79     10.03 o 
  -6  16   6        0.23        2.02     13.22 o 
  -5  16   6       59.80       36.39     16.63 o 
  -4  16   6       59.29       46.04      9.37 o 
  -3  16   6      190.72      200.17     23.97 o 
  -1  16   6      359.28      338.57     15.48 o 
   0  16   6      175.33      164.81     12.21 o 
   1  16   6       35.02       36.38      7.28 o 
   2  16   6      131.49      123.60     11.23 o 
   3  16   6      170.09      153.59     12.78 o 
   4  16   6       65.86       54.34      7.62 o 
   5  16   6       76.17       65.94     11.63 o 
   6  16   6       60.66       48.42      9.66 o 
  -6  17   6      168.24      168.72     17.83 o 
  -5  17   6       52.76       42.29     17.71 o 
  -4  17   6        1.37       19.41     11.61 o 
  -3  17   6        2.93        6.28      8.91 o 
  -2  17   6      107.16      127.92     21.64 o 
  -1  17   6      144.29      158.26     11.97 o 
   0  17   6       96.93       91.82     10.17 o 
   1  17   6        7.02        2.37      5.08 o 
   2  17   6        1.22        0.30      5.41 o 
   3  17   6       88.09      103.53     11.43 o 
   4  17   6       35.85       27.41      6.32 o 
   5  17   6        3.75       -4.82      4.82 o 
  -5  18   6       32.39       57.19     16.44 o 
  -4  18   6      113.21      113.81     21.17 o 
  -2  18   6       24.57       20.56     12.29 o 
  -1  18   6        8.77       -4.85      4.85 o 
   0  18   6        4.27       10.96      5.98 o 
   1  18   6        3.58        5.24      9.99 o 
   2  18   6      196.26      185.54     14.05 o 
   3  18   6      188.20      198.60     14.69 o 
   4  18   6       16.90       18.25      6.12 o 
   5  18   6        6.69       15.21      6.14 o 
  -5  19   6       26.05       35.35     14.58 o 
  -4  19   6       27.34       51.45     16.37 o 
  -3  19   6       24.09       49.80     17.15 o 
  -2  19   6       18.01       19.62     13.47 o 
  -1  19   6      215.52      210.96     14.43 o 
   0  19   6       37.06       40.94      8.15 o 
   1  19   6      126.52      141.60     12.98 o 
   2  19   6       41.19       50.59      8.99 o 
   3  19   6      250.34      229.29     15.94 o 
   4  19   6        5.08       -1.29      6.70 o 
  -4  20   6       45.46       14.96     12.26 o 
  -3  20   6       93.50       86.87     19.82 o 
  -2  20   6      135.09      116.00     22.01 o 
  -1  20   6        1.10       -1.06      5.78 o 
   0  20   6       13.40       13.97      6.89 o 
   1  20   6        7.11        6.12      5.72 o 
   2  20   6       57.64       62.40     10.19 o 
   3  20   6       56.80       47.72      9.62 o 
   4  20   6       65.45       94.15     12.15 o 
  -3  21   6        7.65       16.04     11.78 o 
  -2  21   6       38.83       46.76     17.35 o 
  -1  21   6       58.21       62.51     19.50 o 
   0  21   6       26.94       14.48      7.66 o 
   1  21   6        1.00        5.87      6.04 o 
   2  21   6       22.94       33.89      8.56 o 
   3  21   6       30.94       18.63      7.59 o 
  -2  22   6        0.48       15.46     13.20 o 
  -1  22   6       30.16       35.13     11.68 o 
   0  22   6       70.64       74.83     15.10 o 
   1  22   6       30.52       19.42     11.55 o 
   2  22   6       23.61        6.30      9.29 o 
  -1  23   6      108.88      124.94     15.77 o 
   0  23   6       33.36       38.20     22.38 o 
  -8   0   7        0.62       -0.40      8.18 o 
  -7   0   7        1.56        7.49      7.83 o 
  -6   0   7       14.47       15.85      7.91 o 
  -5   0   7       27.55       13.80      6.89 o 
  -4   0   7       85.34       79.46     10.59 o 
  -3   0   7       99.27       90.82     10.27 o 
  -2   0   7      290.09      283.39     14.33 o 
  -1   0   7     1532.03     1456.96     45.07 o 
   0   0   7     1086.88     1090.87     50.79 o 
   1   0   7      964.57      813.13     33.42 o 
   2   0   7       12.20       17.56      8.14 o 
   3   0   7       48.99       62.39     13.44 o 
   4   0   7        3.87       -1.79      5.74 o 
   5   0   7        9.73       12.88      6.24 o 
   6   0   7        3.15        9.03      7.88 o 
   7   0   7       19.18       19.41     13.13 o 
   8   0   7       11.47       16.81     12.66 o 
  -8   1   7        3.65        0.36      5.43 o 
  -7   1   7        3.11        3.35      5.84 o 
  -6   1   7       48.95       45.48      7.59 o 
  -5   1   7       34.46       30.69      6.43 o 
  -4   1   7        0.32        2.06      3.78 o 
  -3   1   7        0.34        4.81      3.58 o 
  -2   1   7        5.93        3.17      3.29 o 
  -1   1   7      678.12      665.51     20.94 o 
   0   1   7      539.42      554.08     12.93 o 
   1   1   7      536.21      595.42     24.39 o 
   2   1   7       72.72      104.56     14.69 o 
   3   1   7      105.82      140.89     12.62 o 
   4   1   7      101.50       86.64     18.43 o 
   5   1   7        0.03        2.97      3.63 o 
   6   1   7        2.80        0.84      4.73 o 
   7   1   7       40.32       29.49      9.86 o 
   8   1   7        7.28        7.55     15.87 o 
  -8   2   7        0.17       -4.80      4.80 o 
  -7   2   7        7.40       -5.14      5.78 o 
  -6   2   7       28.46       16.17      5.63 o 
  -5   2   7        7.98        4.42      4.25 o 
  -4   2   7      142.36      138.38      9.42 o 
  -3   2   7      400.66      404.08     12.66 o 
  -2   2   7      371.84      359.37     16.10 o 
  -1   2   7      123.22      144.43     11.16 o 
   0   2   7       17.14        9.99      6.89 o 
   1   2   7       23.69       24.38      5.06 o 
   2   2   7       16.27        9.87      5.23 o 
   3   2   7      262.37      273.38     16.28 o 
   4   2   7        7.68       11.43      6.59 o 
   5   2   7      132.40      140.41     11.49 o 
   6   2   7       77.10      101.47     10.99 o 
   7   2   7       90.26       74.01     10.50 o 
   8   2   7       32.11       32.30     10.29 o 
  -8   3   7        9.02        2.15      5.70 o 
  -7   3   7        6.72       16.96      6.49 o 
  -6   3   7      127.07      160.14     11.13 o 
  -5   3   7      135.19      152.38     10.09 o 
  -4   3   7      190.09      185.17     10.08 o 
  -3   3   7       17.47       23.32      4.67 o 
  -2   3   7       17.90       20.66     10.65 o 
  -1   3   7      496.51      522.44     14.90 o 
   0   3   7      492.57      485.95     14.52 o 
   1   3   7      791.57      797.76     26.23 o 
   2   3   7      633.38      670.39     23.01 o 
   3   3   7      395.76      404.34     28.78 o 
   4   3   7       39.72       27.20      8.28 o 
   5   3   7        9.55        3.17      5.36 o 
   6   3   7       25.55       21.29      6.78 o 
   7   3   7        3.41       11.58      6.83 o 
  -8   4   7        5.97        2.71      5.86 o 
  -7   4   7        5.19        3.53      5.84 o 
  -6   4   7        5.94        5.74      4.96 o 
  -5   4   7       13.06       20.47      5.61 o 
  -4   4   7        2.40       -2.90      3.62 o 
  -3   4   7      106.14       92.05      7.41 o 
  -2   4   7      198.93      228.15     11.58 o 
  -1   4   7      320.52      314.72     13.97 o 
   0   4   7      169.07      188.45     13.12 o 
   1   4   7        7.94        5.38      4.14 o 
   2   4   7      248.18      219.70     11.08 o 
   3   4   7      899.54      928.87     29.00 o 
   4   4   7      728.03      704.98     26.60 o 
   5   4   7      262.00      273.53     14.92 o 
   6   4   7      173.09      183.69     13.34 o 
   7   4   7      108.53      129.67     12.65 o 
  -8   5   7        5.44       10.20      6.30 o 
  -7   5   7       29.01       29.92      7.08 o 
  -6   5   7      117.39      112.13      9.92 o 
  -5   5   7      248.10      246.01     12.13 o 
  -4   5   7       11.78       10.21      4.50 o 
  -3   5   7      277.03      263.74     10.65 o 
  -2   5   7        5.77        9.03      4.42 o 
  -1   5   7       16.14        6.71     13.08 o 
   0   5   7       73.83       82.58      7.54 o 
   1   5   7        1.45       11.14      5.18 o 
   2   5   7        5.04        7.54      4.23 o 
   3   5   7      181.57      173.65     13.90 o 
   4   5   7      181.31      192.78     12.37 o 
   5   5   7      113.16      119.11     11.07 o 
   6   5   7        5.66        2.22      8.22 o 
   7   5   7      140.17      142.80     13.08 o 
  -8   6   7       27.72       41.01      9.88 o 
  -7   6   7        4.95       11.66      6.24 o 
  -6   6   7        0.28       -0.17      5.00 o 
  -5   6   7      135.77      123.33     14.28 o 
  -4   6   7      113.66      119.04     10.33 o 
  -3   6   7        2.04       -1.27      3.36 o 
  -2   6   7      690.58      673.27     17.96 o 
  -1   6   7       15.82       25.61      8.37 o 
   0   6   7      164.40      185.22      8.40 o 
   1   6   7      169.78      151.42     12.35 o 
   2   6   7       18.87       18.80      4.84 o 
   3   6   7        1.80        1.79      5.23 o 
   4   6   7       83.28       84.79      9.27 o 
   5   6   7      253.22      231.80     14.30 o 
   6   6   7      154.18      164.58     13.07 o 
   7   6   7       30.09       29.62      8.05 o 
  -7   7   7       17.08       14.70      6.30 o 
  -6   7   7      183.80      164.36     11.26 o 
  -5   7   7       44.04       47.44      7.60 o 
  -4   7   7       66.93       68.67      9.77 o 
  -3   7   7      175.32      171.16      9.43 o 
  -2   7   7        9.47       12.15      4.66 o 
  -1   7   7       16.08       25.57      6.42 o 
   0   7   7      208.81      193.26     10.51 o 
   1   7   7      112.21      128.34      9.20 o 
   2   7   7      342.22      350.27     13.83 o 
   3   7   7      338.65      290.03     13.25 o 
   4   7   7        5.57        0.87      5.32 o 
   5   7   7       52.95       74.82      9.58 o 
   6   7   7      109.97      125.96     16.53 o 
   7   7   7      152.66      149.74     13.63 o 
  -7   8   7        0.16        1.43      5.28 o 
  -6   8   7       29.51       22.25      8.41 o 
  -5   8   7       98.07       94.31      8.87 o 
  -4   8   7       83.78       84.90      7.95 o 
  -3   8   7        0.97        8.17      3.98 o 
  -2   8   7        4.70        1.09      5.26 o 
  -1   8   7        7.87       15.53      9.55 o 
   0   8   7        0.87        4.39      7.85 o 
   1   8   7       57.99       65.07      9.54 o 
   2   8   7        7.07        8.76      4.50 o 
   3   8   7      290.11      284.93     13.48 o 
   4   8   7      413.50      422.03     17.00 o 
   5   8   7      230.23      211.84     24.30 o 
   6   8   7       14.08       20.35      6.94 o 
   7   8   7        0.91       -2.63      5.22 o 
  -7   9   7       31.63       37.50      7.73 o 
  -6   9   7       41.32       23.73      8.32 o 
  -5   9   7       23.30       32.35      6.32 o 
  -4   9   7       56.78       57.99      7.08 o 
  -3   9   7       97.54       96.60      7.82 o 
  -2   9   7      197.48      171.61     20.32 o 
  -1   9   7      158.17      133.36     18.20 o 
   0   9   7      148.42      142.09     13.83 o 
   1   9   7       27.56       16.03      4.86 o 
   2   9   7      665.72      655.72     19.61 o 
   3   9   7      168.02      176.58     13.51 o 
   4   9   7       76.36       61.11      8.47 o 
   5   9   7       39.82       36.56      7.74 o 
   6   9   7       26.89       34.43      7.96 o 
   7   9   7       39.08       45.98      8.98 o 
  -7  10   7       43.48       45.45      8.02 o 
  -6  10   7        4.67        4.39      5.26 o 
  -5  10   7        1.24       -2.80      8.11 o 
  -4  10   7       34.52       33.32      6.20 o 
  -3  10   7       81.65      113.07     18.64 o 
  -2  10   7      547.06      537.58     32.41 o 
  -1  10   7     1033.86      976.71     42.64 o 
   0  10   7       22.87       29.40      6.45 o 
   1  10   7       16.88       30.41      6.11 o 
   2  10   7      163.40      185.31     13.68 o 
   3  10   7        6.97        6.46      4.77 o 
   4  10   7      139.29      138.52     10.02 o 
   5  10   7       62.40       63.14      9.27 o 
   6  10   7       56.44       48.14      9.28 o 
   7  10   7       38.78       40.49      9.18 o 
  -7  11   7        5.05        7.78      6.04 o 
  -6  11   7       52.99       52.01      9.52 o 
  -5  11   7       24.49       16.88      5.32 o 
  -4  11   7      140.06       89.75      9.95 o 
  -3  11   7        3.76        6.92      9.08 o 
  -2  11   7       22.36       23.63     11.31 o 
  -1  11   7      155.96      183.86     21.30 o 
   0  11   7      332.33      352.93     14.61 o 
   1  11   7      836.04      840.03     22.69 o 
   2  11   7      512.07      509.02     22.41 o 
   3  11   7      119.32      108.41     10.33 o 
   4  11   7       18.69       16.74      5.17 o 
   5  11   7       46.12       52.16      9.05 o 
   6  11   7        5.56        4.24      7.33 o 
  -6  12   7        7.82       15.15      5.70 o 
  -5  12   7       68.84       76.80     15.64 o 
  -4  12   7       53.80       60.09      9.34 o 
  -3  12   7       68.72       78.26     17.25 o 
  -2  12   7      924.43      970.93     45.34 o 
  -1  12   7      419.12      393.28     28.90 o 
   0  12   7      500.62      543.91     24.50 o 
   1  12   7       20.19       22.43      6.09 o 
   2  12   7        5.94       10.05      6.23 o 
   3  12   7        7.38        8.47      5.21 o 
   4  12   7       10.31       11.59      5.84 o 
   5  12   7       27.57       32.49      8.17 o 
   6  12   7       26.78       44.69      9.04 o 
  -6  13   7       24.00       33.05      8.14 o 
  -5  13   7       67.23       89.93     10.48 o 
  -4  13   7       39.80       39.99      9.37 o 
  -3  13   7       68.68       81.03     17.62 o 
  -2  13   7      104.27      108.71     18.87 o 
  -1  13   7      349.16      370.56     28.56 o 
   0  13   7      371.70      396.17     27.70 o 
   1  13   7      189.93      201.62     17.70 o 
   2  13   7       43.36       61.57     13.81 o 
   3  13   7       23.99        8.16      5.90 o 
   4  13   7        2.22        1.46      4.67 o 
   5  13   7        3.33        2.78      5.99 o 
   6  13   7       11.85       19.45      7.54 o 
  -6  14   7        3.50       11.88      8.39 o 
  -5  14   7       48.64       50.90     16.69 o 
  -4  14   7       49.98       73.42     20.70 o 
  -3  14   7      153.56      213.61     25.29 o 
  -2  14   7      101.46       98.08     19.04 o 
  -1  14   7       30.76       25.52     10.23 o 
   0  14   7        3.51        7.45      5.19 o 
   1  14   7        9.02        3.11      4.88 o 
   2  14   7       38.10       23.28      6.60 o 
   3  14   7      367.05      390.13     17.54 o 
   4  14   7      161.05      160.24     13.31 o 
   5  14   7       24.41       21.13      7.54 o 
  -6  15   7       41.04       21.11      7.17 o 
  -5  15   7       29.42       27.07      8.77 o 
  -4  15   7        2.34       13.57      7.40 o 
  -3  15   7        2.11       20.97     10.90 o 
  -2  15   7        0.08       -7.66      7.66 o 
  -1  15   7        1.05       -4.25      6.75 o 
   0  15   7        9.73        3.96      5.22 o 
   1  15   7       55.34       63.76      8.94 o 
   2  15   7      125.28      123.47     11.67 o 
   3  15   7      158.20      146.92     13.96 o 
   4  15   7        0.39       -2.14      5.35 o 
   5  15   7       42.36       36.96      8.87 o 
  -5  16   7        0.25       -6.28      6.41 o 
  -4  16   7        2.78        7.19      6.90 o 
  -3  16   7        1.48       -4.90      9.35 o 
  -2  16   7       11.30       22.11      9.15 o 
  -1  16   7       33.77       39.64     12.76 o 
   0  16   7       11.41       13.47      6.03 o 
   1  16   7        0.26       -0.76      5.32 o 
   2  16   7        2.34        1.36      5.12 o 
   3  16   7       84.08       75.44     10.40 o 
   4  16   7       65.35       73.03     10.77 o 
   5  16   7      225.65      237.06     14.24 o 
  -5  17   7       91.69       63.13     18.10 o 
  -4  17   7       25.79       17.75     14.38 o 
  -3  17   7       39.80       49.22     14.75 o 
  -2  17   7       38.86       33.79     14.15 o 
  -1  17   7      138.98      156.72     23.03 o 
   0  17   7      124.26      117.05     11.59 o 
   1  17   7      150.01      135.20     12.52 o 
   2  17   7        9.01        8.12      6.53 o 
   3  17   7       36.29       21.69      7.67 o 
   4  17   7       30.52       25.94      7.86 o 
  -4  18   7       77.16       13.27     11.75 o 
  -3  18   7       97.85       65.33     18.64 o 
  -2  18   7       66.72       68.43     18.33 o 
  -1  18   7       89.02       92.74     18.50 o 
   0  18   7       19.27        5.00      5.92 o 
   1  18   7       77.95       91.37     13.18 o 
   2  18   7        7.36       18.77      7.13 o 
   3  18   7       53.61       51.42      9.53 o 
   4  18   7       69.55       67.65     11.19 o 
  -3  19   7        1.50       11.51     10.80 o 
  -2  19   7       13.95       13.94     13.17 o 
  -1  19   7       53.10       48.01     14.99 o 
   0  19   7       27.98       35.43      8.34 o 
   1  19   7       22.54       31.99      8.01 o 
   2  19   7       75.56      104.19     12.42 o 
   3  19   7       30.91       14.12      7.24 o 
  -2  20   7       72.46       63.23     17.89 o 
  -1  20   7       52.59       45.21     16.98 o 
   0  20   7       12.02       20.74      8.88 o 
   1  20   7       15.50       25.58      7.72 o 
   2  20   7        3.84       -0.47      6.32 o 
  -1  21   7       53.18       34.71     16.44 o 
   0  21   7       23.07       16.45      7.28 o 
   1  21   7       44.37       41.20     11.87 o 
  -7   0   8        1.42       -3.90      7.41 o 
  -6   0   8       32.25       18.18     22.25 o 
  -5   0   8       47.81       57.71     10.86 o 
  -4   0   8       23.62       17.65      7.39 o 
  -3   0   8       83.61       96.42     11.32 o 
  -2   0   8        7.28        5.21      6.55 o 
  -1   0   8       14.00       -2.33      6.55 o 
   0   0   8      179.06      185.18     17.32 o 
   1   0   8        0.22        7.09      6.65 o 
   2   0   8      262.97      243.69     21.88 o 
   3   0   8      260.11      280.89     24.95 o 
   4   0   8       35.43       60.23     15.33 o 
   5   0   8       86.49       86.80     18.13 o 
   6   0   8       28.65       44.73     14.96 o 
   7   0   8       37.44       48.48     16.21 o 
  -7   1   8        9.24       13.14      7.26 o 
  -6   1   8       79.41       63.64      8.41 o 
  -5   1   8      103.89      127.65      9.94 o 
  -4   1   8       66.97       73.14      7.56 o 
  -3   1   8       51.20       70.74      7.25 o 
  -2   1   8       57.27       73.90      6.84 o 
  -1   1   8       20.23       12.05     12.00 o 
   0   1   8      145.65      139.44     19.50 o 
   1   1   8        1.54        0.20      4.00 o 
   2   1   8       16.54       19.39      5.94 o 
   3   1   8        8.98       10.09     10.15 o 
   4   1   8      159.86      177.55     20.02 o 
   5   1   8       27.52       33.83      8.97 o 
   6   1   8        2.32       11.26      7.21 o 
   7   1   8       23.47       14.64      9.52 o 
  -7   2   8        2.43        1.55      5.71 o 
  -6   2   8       19.75       15.37      6.33 o 
  -5   2   8        6.35       18.53      5.47 o 
  -4   2   8       35.67       42.89      6.40 o 
  -3   2   8      486.66      507.98     14.94 o 
  -2   2   8      595.87      617.06     27.12 o 
  -1   2   8      647.30      674.51     32.21 o 
   0   2   8      209.19      194.33     10.24 o 
   1   2   8        7.40        2.98      4.32 o 
   2   2   8       41.53       61.16      8.93 o 
   3   2   8      187.61      208.33     45.14 o 
   4   2   8       60.03       75.57     12.01 o 
   5   2   8        0.77       14.27      7.35 o 
   6   2   8        3.84        7.68      7.01 o 
   7   2   8       67.75       50.30     17.02 o 
  -7   3   8        6.00        6.18      6.83 o 
  -6   3   8        8.89       10.71      6.04 o 
  -5   3   8      255.59      278.49     13.38 o 
  -4   3   8       39.34       43.47      6.45 o 
  -3   3   8       69.68       75.77      7.41 o 
  -2   3   8        0.22        1.91      4.08 o 
  -1   3   8       57.90       52.85     12.71 o 
   0   3   8      154.73      159.55     11.91 o 
   1   3   8      370.00      368.20     18.01 o 
   2   3   8      502.08      476.30     24.70 o 
   3   3   8      352.81      365.10     19.23 o 
   4   3   8      338.42      320.56     20.24 o 
   5   3   8       29.23       40.06     13.40 o 
   6   3   8       46.52       59.33      9.38 o 
   7   3   8       58.89       72.35     16.88 o 
  -7   4   8       23.42       19.13      6.91 o 
  -6   4   8        1.04       -0.84      5.24 o 
  -5   4   8       19.77       10.32      5.12 o 
  -4   4   8      117.49      125.42      9.26 o 
  -3   4   8        9.34        1.98      4.88 o 
  -2   4   8      146.28      159.59     12.97 o 
  -1   4   8       24.41       43.71      7.77 o 
   0   4   8      370.42      359.49     16.56 o 
   1   4   8      246.05      234.37     30.57 o 
   2   4   8       65.27       64.12      9.88 o 
   3   4   8       41.42       25.84      7.49 o 
   4   4   8      157.78      141.43     14.95 o 
   5   4   8       41.71       50.98     10.73 o 
   6   4   8       85.46      108.31     11.76 o 
  -7   5   8        4.58       11.98      6.39 o 
  -6   5   8       17.51       10.19      5.93 o 
  -5   5   8       14.99        1.87      4.77 o 
  -4   5   8      105.99      109.13     11.94 o 
  -3   5   8        8.13       10.82      4.34 o 
  -2   5   8       68.94       66.81      9.60 o 
  -1   5   8      280.22      295.79     15.19 o 
   0   5   8      398.83      388.31     17.36 o 
   1   5   8      151.63      142.55     14.88 o 
   2   5   8       58.42       51.78      9.15 o 
   3   5   8       89.20      116.71     16.10 o 
   4   5   8      157.09      154.14     15.25 o 
   5   5   8       54.26       80.56     12.90 o 
   6   5   8        6.62        7.67      6.36 o 
  -7   6   8       28.81       19.40     10.15 o 
  -6   6   8        1.41       -2.70      4.84 o 
  -5   6   8        1.70       -4.57      4.57 o 
  -4   6   8        0.44       -0.37      4.08 o 
  -3   6   8       45.63       40.87      5.89 o 
  -2   6   8        3.84       -1.31      5.17 o 
  -1   6   8      117.32      122.51     11.16 o 
   0   6   8        0.61       -2.33      4.66 o 
   1   6   8        9.91        9.12      4.43 o 
   2   6   8       12.64        2.28      5.94 o 
   3   6   8       94.50       85.69     11.96 o 
   4   6   8      157.33      191.90     16.69 o 
   5   6   8      369.01      402.99     22.61 o 
   6   6   8       52.35       55.77      9.36 o 
  -6   7   8       39.17       44.12      7.76 o 
  -5   7   8       24.66       14.34      5.75 o 
  -4   7   8        1.78        0.23      4.35 o 
  -3   7   8        2.08        2.72      4.56 o 
  -2   7   8       22.58       14.04      6.47 o 
  -1   7   8       10.63       29.00     11.68 o 
   0   7   8        6.36       14.61      6.18 o 
   1   7   8       48.63       66.29      7.93 o 
   2   7   8      425.51      423.93     16.22 o 
   3   7   8      539.11      504.16     22.86 o 
   4   7   8       34.63       28.27      8.48 o 
   5   7   8        0.95        3.60      6.97 o 
   6   7   8       17.44        9.98      6.33 o 
  -6   8   8        1.65        0.58      5.38 o 
  -5   8   8      116.77      107.30      9.84 o 
  -4   8   8      200.61      180.05     10.94 o 
  -3   8   8       10.49       11.08      5.42 o 
  -2   8   8        1.26       12.26      9.28 o 
  -1   8   8       15.67       21.00     10.20 o 
   0   8   8      192.27      189.36     20.32 o 
   1   8   8      250.72      275.21     13.51 o 
   2   8   8        2.61        6.85      5.59 o 
   3   8   8      106.62      123.58     13.63 o 
   4   8   8      409.41      401.81     22.03 o 
   5   8   8      210.92      245.12     19.64 o 
   6   8   8       29.57       28.57     13.08 o 
  -6   9   8       36.27       27.90      7.80 o 
  -5   9   8       23.14       29.96      6.92 o 
  -4   9   8       70.49       63.94      9.13 o 
  -3   9   8       99.39      116.35     13.70 o 
  -2   9   8       24.95       10.33      9.12 o 
  -1   9   8       18.96       24.11     11.01 o 
   0   9   8      227.43      241.50     16.07 o 
   1   9   8      119.02       98.39     12.11 o 
   2   9   8      161.23      193.27     13.30 o 
   3   9   8       96.71       94.24     12.42 o 
   4   9   8        4.94       -5.03      5.76 o 
   5   9   8        1.33       -5.47      5.47 o 
   6   9   8        0.37       -5.22      5.22 o 
  -6  10   8        3.09       14.74      6.29 o 
  -5  10   8        6.76       10.22      5.79 o 
  -4  10   8       50.62       62.13     11.91 o 
  -3  10   8        6.58       22.17      8.15 o 
  -2  10   8      276.74      304.59     27.75 o 
  -1  10   8      252.63      249.93     25.05 o 
   0  10   8      435.38      441.52     20.69 o 
   1  10   8       24.91       36.08      7.24 o 
   2  10   8       32.69       19.46      6.05 o 
   3  10   8        6.32        5.80      6.82 o 
   4  10   8       37.45       42.06     21.69 o 
   5  10   8       42.04       46.83     11.29 o 
   6  10   8       66.28       76.54     18.91 o 
  -6  11   8       13.42        9.22      6.74 o 
  -5  11   8       63.40       87.90     14.11 o 
  -4  11   8      133.27      141.79     23.95 o 
  -3  11   8      178.64      176.79     15.98 o 
  -2  11   8        7.17       13.27     10.90 o 
  -1  11   8        3.51        9.55      9.55 o 
   0  11   8      108.46      118.14     12.89 o 
   1  11   8       10.36       10.80      5.09 o 
   2  11   8       39.93       49.30      7.89 o 
   3  11   8       23.37       16.15      6.27 o 
   4  11   8       54.37       54.98     11.42 o 
   5  11   8       35.09       34.64     10.19 o 
  -5  12   8        0.03       -1.84      7.20 o 
  -4  12   8       33.35       33.29     17.51 o 
  -3  12   8       86.91      105.98     20.29 o 
  -2  12   8      142.19      158.04     22.65 o 
  -1  12   8      415.08      418.06     31.36 o 
   0  12   8       15.42        2.45      7.90 o 
   1  12   8        1.92        4.89      4.78 o 
   2  12   8        2.93        4.82      4.88 o 
   3  12   8       16.99       21.22      6.58 o 
   4  12   8        0.89        7.81      7.34 o 
   5  12   8       79.37       70.13     13.09 o 
  -5  13   8      104.88      114.73     15.24 o 
  -4  13   8      167.87      172.24     17.02 o 
  -3  13   8       60.63       51.05     16.41 o 
  -2  13   8       22.63        2.13     10.26 o 
  -1  13   8      173.60      177.85     22.59 o 
   0  13   8      160.22      159.90     16.83 o 
   1  13   8      134.82      146.67     12.25 o 
   2  13   8       34.48       32.87      7.39 o 
   3  13   8       68.73       88.86     17.38 o 
   4  13   8       28.65       31.20     28.07 o 
   5  13   8       59.03       60.01     12.36 o 
  -5  14   8        1.43        1.52      9.69 o 
  -4  14   8      111.86      129.71     15.59 o 
  -3  14   8       16.32        8.54     12.15 o 
  -2  14   8      145.10      137.24     22.75 o 
  -1  14   8       30.09       42.44     14.65 o 
   0  14   8      131.35      139.26     21.67 o 
   1  14   8       52.64       54.21      8.84 o 
   2  14   8        0.14       -0.34      5.37 o 
   3  14   8       46.65       49.05      8.97 o 
   4  14   8       34.25       44.28     12.30 o 
  -4  15   8        1.53        9.37      7.96 o 
  -3  15   8       18.34        9.89     11.44 o 
  -2  15   8       21.16       -0.81     10.03 o 
  -1  15   8       92.75      139.47     22.42 o 
   0  15   8       23.12        2.03      8.31 o 
   1  15   8       87.20       74.67     10.04 o 
   2  15   8       84.44      106.26     11.70 o 
   3  15   8       62.72       53.48     10.94 o 
   4  15   8       92.67      105.01     12.29 o 
  -4  16   8        0.14        3.48      9.59 o 
  -3  16   8        7.29       13.07     12.66 o 
  -2  16   8       10.32       10.60      8.95 o 
  -1  16   8       56.22       76.13     18.16 o 
   0  16   8       20.34       17.89     11.21 o 
   1  16   8       12.78       18.74      7.35 o 
   2  16   8        1.42        2.36      6.08 o 
   3  16   8        0.19       -5.83      5.83 o 
  -3  17   8       28.05       18.64     13.07 o 
  -2  17   8       30.31       30.05     13.81 o 
  -1  17   8        0.07       11.28     11.61 o 
   0  17   8       92.36      100.61     21.24 o 
   1  17   8       19.64        7.48      7.00 o 
   2  17   8       20.27       33.13      8.67 o 
   3  17   8      103.91      122.18     14.98 o 
  -2  18   8       25.41       47.33     16.68 o 
  -1  18   8       33.58       43.89     13.64 o 
   0  18   8       68.86       57.73     18.23 o 
   1  18   8        0.38        1.12      6.21 o 
   2  18   8        0.33        2.67      6.65 o 
  -6   0   9       12.49        9.88      8.43 o 
  -5   0   9       44.90       34.91     10.21 o 
  -4   0   9       40.85       50.88     10.24 o 
  -3   0   9       88.96       79.15     11.47 o 
  -2   0   9       58.47       47.78      9.00 o 
   1   0   9        0.50       -2.77      6.92 o 
   2   0   9       23.83       30.01     11.38 o 
   3   0   9       41.17       26.13     11.51 o 
   4   0   9       66.12       39.67     14.08 o 
   5   0   9        6.25       13.03     11.04 o 
  -6   1   9        7.88        4.46      5.98 o 
  -5   1   9      167.30      188.05     12.26 o 
  -4   1   9       38.41       34.57      9.22 o 
  -3   1   9       29.29       16.16      6.44 o 
  -2   1   9       14.36       22.03      5.40 o 
   1   1   9       92.81      105.11     11.71 o 
   2   1   9       48.67       71.08     10.59 o 
   3   1   9       36.72       56.94     12.24 o 
   4   1   9      137.26      139.12     15.55 o 
   5   1   9       10.43        8.82      6.81 o 
  -6   2   9        4.08       17.66      6.53 o 
  -5   2   9       27.70       29.72      6.66 o 
  -4   2   9        0.05        5.17      4.65 o 
  -3   2   9        0.29       -1.34      3.86 o 
  -2   2   9      113.65      115.22     10.00 o 
  -1   2   9      151.50      192.10     18.84 o 
   1   2   9       71.34       78.24     10.24 o 
   2   2   9       50.36       61.37     10.17 o 
   3   2   9        2.07       -2.83      5.13 o 
   4   2   9       29.78       16.47      7.44 o 
   5   2   9       37.38       63.83     16.41 o 
  -6   3   9       22.91       19.59      6.87 o 
  -5   3   9       84.92       87.29     12.49 o 
  -4   3   9      253.56      256.21     12.97 o 
  -3   3   9       42.81       40.28      7.26 o 
  -2   3   9       51.04       37.99      6.41 o 
  -1   3   9       67.71       80.03     15.56 o 
   1   3   9        0.48        5.49      5.41 o 
   2   3   9       81.64       96.47     13.23 o 
   3   3   9        5.36        2.18      5.53 o 
   4   3   9       49.78       43.22      9.91 o 
   5   3   9       60.70       75.60     21.52 o 
  -6   4   9       14.33       12.70      6.09 o 
  -5   4   9        0.57        1.91      5.06 o 
  -4   4   9        5.01        5.08      8.00 o 
  -3   4   9      152.07      136.09     11.36 o 
  -2   4   9       37.90       23.83      7.67 o 
  -1   4   9      178.34      201.98     14.36 o 
   1   4   9       68.42       81.23     10.90 o 
   2   4   9       71.59       81.48     11.42 o 
   3   4   9        0.48       -1.85      5.19 o 
   4   4   9        3.26       -5.10      6.84 o 
   5   4   9       29.77       29.88     10.00 o 
  -6   5   9        1.14       -5.70      5.70 o 
  -5   5   9        0.53       10.57      6.75 o 
  -4   5   9        5.94        6.89      5.06 o 
  -3   5   9       34.11       31.10      7.23 o 
  -2   5   9        2.23       -3.35      6.48 o 
  -1   5   9        8.24       11.57      6.31 o 
   1   5   9      116.34       98.02     17.47 o 
   2   5   9      113.54       79.31     11.28 o 
   3   5   9      168.81      178.89     16.23 o 
   4   5   9      199.80      194.91     17.91 o 
   5   5   9        0.45       -0.10     10.47 o 
  -5   6   9        8.31       -1.48      5.16 o 
  -4   6   9        7.82        8.30      5.98 o 
  -3   6   9        0.85        1.44      4.69 o 
  -2   6   9       69.67       89.57     20.44 o 
  -1   6   9      374.00      425.96     30.05 o 
   0   6   9      231.86      225.66     22.15 o 
   1   6   9       85.62       99.02     11.74 o 
   2   6   9        4.56       -1.99      5.41 o 
   3   6   9        0.61       -2.44      5.83 o 
   4   6   9      118.99      124.07     15.30 o 
   5   6   9       99.89      115.63     23.63 o 
  -5   7   9       26.57       39.96     12.05 o 
  -4   7   9        0.42        1.29      5.40 o 
  -3   7   9        1.05       -0.35      4.74 o 
  -2   7   9       53.34       53.00     15.23 o 
  -1   7   9        3.17       -4.32      7.53 o 
   0   7   9       14.28       -5.37      7.66 o 
   1   7   9       74.55       82.64     13.22 o 
   2   7   9      230.44      245.82     17.43 o 
   3   7   9      431.35      466.36     23.39 o 
   4   7   9       42.98       36.59      9.98 o 
   5   7   9        7.51        2.34     19.36 o 
  -5   8   9        0.73        5.26      6.76 o 
  -4   8   9       62.67       53.54     19.36 o 
  -3   8   9        0.61       -2.75      6.61 o 
  -2   8   9        2.30        1.76      9.25 o 
  -1   8   9      161.94      145.95     20.93 o 
   0   8   9      259.92      244.16     24.58 o 
   1   8   9      178.01      174.33     15.03 o 
   2   8   9        2.03        2.95     10.94 o 
   3   8   9       54.62       61.18     11.99 o 
   4   8   9       58.09       45.04     10.53 o 
   5   8   9       53.10       43.52     11.37 o 
  -5   9   9       54.90       45.34     11.30 o 
  -4   9   9       50.87       50.50     12.53 o 
  -3   9   9      123.28      151.07     15.93 o 
  -2   9   9       50.70       74.38     17.18 o 
  -1   9   9       68.93       56.52     14.92 o 
   0   9   9        6.73       15.29      9.08 o 
   1   9   9       18.99        6.48      6.54 o 
   2   9   9      190.32      202.66     17.04 o 
   3   9   9      103.48       78.48     12.56 o 
   4   9   9       79.53      117.46     15.43 o 
  -5  10   9        4.29        3.88     10.94 o 
  -4  10   9        5.00       18.92     12.85 o 
  -3  10   9        0.43        1.63      7.65 o 
  -2  10   9       11.24        0.41      8.88 o 
  -1  10   9      101.57      117.86     19.99 o 
   0  10   9       45.05       67.72     16.04 o 
   1  10   9        1.35        0.37     11.44 o 
   2  10   9        2.78       -1.14      6.14 o 
   3  10   9        8.98        8.01      8.73 o 
   4  10   9        0.27        1.43      7.48 o 
  -4  11   9       86.65       68.61     12.49 o 
  -3  11   9       92.71       73.41     12.31 o 
  -2  11   9        1.81       -9.86      9.86 o 
  -1  11   9       43.02       18.97     12.29 o 
   0  11   9        3.18        9.59      9.28 o 
   1  11   9        0.73       -6.07      6.07 o 
   2  11   9        1.12        9.13      7.42 o 
   3  11   9      136.85      106.61     17.78 o 
   4  11   9       70.76       63.01     12.63 o 
  -4  12   9       10.63       19.64      9.15 o 
  -3  12   9        7.34       10.40      7.74 o 
  -2  12   9      100.25      123.40     22.62 o 
   0  12   9       56.87       64.28     15.90 o 
   1  12   9       13.38       28.96      8.50 o 
   2  12   9        5.42        2.79     11.44 o 
   3  12   9       85.23       85.26     13.49 o 
  -3  13   9       61.62       68.94     21.29 o 
  -2  13   9        5.92       -2.94     10.90 o 
  -1  13   9        0.87       12.12      9.59 o 
   0  13   9       37.46       37.44     14.52 o 
   1  13   9       16.03        8.74      7.82 o 
   2  13   9        9.77       -1.18      5.68 o 
   3  13   9       15.76        2.86      9.05 o 
  -3  14   9      116.09      121.55     15.20 o 
  -2  14   9        4.97       -5.03      9.69 o 
  -1  14   9      124.48      132.04     22.86 o 
   0  14   9       66.38       72.11     17.39 o 
   1  14   9       70.92       76.03     18.57 o 
   2  14   9       11.45        8.41      6.49 o 
  -2  15   9        0.78       27.48     10.80 o 
  -1  15   9        3.77       29.64     11.75 o 
   0  15   9       11.18       38.08     14.89 o 
   1  15   9        0.44       -9.55      9.55 o 
   0  16   9       31.91       29.24     14.69 o 
  -4   0  10       11.82        0.63      7.29 o 
  -3   0  10       94.35      130.11     20.12 o 
  -2   0  10      151.79      186.70     21.78 o 
  -1   0  10       87.33      112.12     17.32 o 
   2   0  10       60.77       47.64     14.25 o 
   3   0  10        3.78       10.97     10.13 o 
   4   0  10      244.29      298.48     31.60 o 
  -4   1  10       67.89       57.49      8.36 o 
  -3   1  10        1.98        3.14      6.63 o 
  -2   1  10        2.56        5.98      9.47 o 
  -1   1  10       16.59       24.00      8.95 o 
   2   1  10       20.48       17.08      7.47 o 
   3   1  10       21.46       30.22      9.27 o 
   4   1  10       52.94       69.93     12.55 o 
  -4   2  10        9.83       -0.09      5.84 o 
  -3   2  10        2.82        3.57      5.72 o 
  -2   2  10        3.15       -2.34      5.16 o 
  -1   2  10        5.69       29.64     10.60 o 
   2   2  10       19.24       38.24      9.27 o 
   3   2  10       52.83       41.54     10.13 o 
   4   2  10        7.73       -1.83      6.60 o 
  -4   3  10       33.33       15.18      7.39 o 
  -3   3  10       30.60       46.03      7.95 o 
  -2   3  10       33.60       48.88      9.28 o 
  -1   3  10        8.83       13.20      8.85 o 
   2   3  10       17.56       35.50     18.21 o 
   3   3  10        7.49        8.03     13.13 o 
   4   3  10      155.09      218.24     62.51 o 
  -4   4  10        0.00        4.65      6.32 o 
  -3   4  10       12.70       14.01      6.25 o 
  -2   4  10       55.51       73.51      9.35 o 
   2   4  10       13.64       11.84     10.74 o 
   3   4  10        1.21       -3.04     13.84 o 
   4   4  10        6.15        4.60     12.39 o 
  -4   5  10       39.38       49.42      8.95 o 
  -3   5  10      117.87      112.36     11.50 o 
  -2   5  10       40.60       54.75     10.66 o 
   2   5  10       14.89       17.78      7.95 o 
   3   5  10       77.35       78.91     13.09 o 
  -4   6  10        5.73       -6.39      6.39 o 
  -3   6  10       52.44       74.30     12.48 o 
  -2   6  10       11.13       13.04     16.59 o 
   2   6  10       42.23       30.33     16.32 o 
   3   6  10        0.03       -3.32     17.99 o 
  -3   7  10      111.10      122.29     15.26 o 
  -2   7  10       46.55       37.51     14.04 o 
  -1   7  10       17.81        2.40     10.57 o 
   2   7  10      171.56      159.29     43.38 o 
   3   7  10       46.78       52.81     11.53 o 
  -3   8  10        4.03       11.17      7.29 o 
  -2   8  10        1.64        4.02     11.88 o 
  -1   8  10       47.02       52.16     15.50 o 
   2   8  10       10.98       21.84     12.69 o 
   3   8  10        0.20       -7.23      9.03 o 
  -3   9  10       17.68       24.65     13.34 o 
  -2   9  10       29.49       50.54     16.81 o 
  -1   9  10        0.48       12.36     12.42 o 
   0   9  10        3.66        8.58      9.18 o 
   2   9  10        9.32       -5.71     10.06 o 
  -2  10  10        0.23       -9.45      9.45 o 
  -1  10  10       41.36       63.13     17.45 o 
   0  10  10       58.91       72.79     17.69 o 
   2  10  10       27.39       28.53     14.38 o 
  -1  11  10       12.76        7.70     10.06 o 
   0  11  10        8.58       32.61     13.07 o 
  -1   0  11        6.72       20.76     10.50 o 
  -1   1  11       23.81       43.01     13.34 o 
                                                 
